# Supplementary material for: (η5-Cyclo­penta­dien­yl)(propionitrile-κN)bis­(triphenyl­phosphine-κP)ruthenium(II) trifluoro­methane­sulfonate
Source: Acta Crystallogr Sect E Struct Rep Online. 2009 Oct 3;65(Pt 11):m1267. doi: 10.1107/S1600536809038720 (PMC2971339; doi:10.1107/S1600536809038720)
Supplement: Supplementary file 1 [file e-65-m1267-sup1.cif]

##############################################################################
###                                                                        ###
###        Electronic paper (Acta Crystallographica Section E)             ###
###                                                                        ###
##############################################################################
#                                                                            #
# This CIF contains the data in a paper accepted for publication in Acta     #
# Crystallographica Section E. It conforms to the requirements of Notes      #
# for Authors for Section E, and has been peer reviewed under the auspices   #
# of the IUCr Commission on Journals.                                        #
#                                                                            #
# Full details of the Crystallographic Information File format               #
# are given in the paper "The Crystallographic Information File (CIF):       #
# a New Standard Archive File for Crystallography" by S. R. Hall, F. H.      #
# Allen and I. D. Brown [Acta Cryst. (1991), A47, 655-685].                  #
#                                                                            #
# The current version of the core CIF dictionary is obtainable from          #
# ftp://ftp.iucr.org/pub/cif_core.dic. The current version number is 2.4.    #
#                                                                            #
# Software is freely available for graphical display of the structure(s) in  #
# this CIF.  For information consult the CIF home page http://www.iucr.org/  #
# cif/home.html                                                              #
#                                                                            #
# This file may be used for bona fide research purposes within the           #
# scientific community so long as proper attribution is given to the journal # 
# article from which it was obtained.                                        #
#                                                                            #
##############################################################################
                                             
data_global
_audit_creation_method     SHELXL-97
_journal_date_recd_electronic     2009-09-10
_journal_date_accepted     2009-09-24
_journal_name_full     'Acta Crystallographica, Section E'
_journal_year     2009
_journal_volume     65
_journal_issue     11
_journal_page_first     m1267
_journal_page_last     m1267
_journal_paper_category     QM
_journal_coeditor_code     EZ2188
_publ_contact_author_name     'Dr. Kurt Mereiter'
_publ_contact_author_address
;
Institute of Chemical Technologies and Analytics
Vienna University of Technology
Getreidemarkt 9/164SC
A-1060 Vienna
Austria
;
_publ_contact_author_email     kurt.mereiter@tuwien.ac.at
_publ_contact_author_fax     '43 1 58801 17199'
_publ_contact_author_phone     '43 1 58801 17111'
_publ_section_title
;\
(\h^5^-Cyclopentadienyl)(propionitrile-\k<i>N</i>)bis(triphenylphosphine-\
\k<i>P</i>)ruthenium(II) trifluoromethanesulfonate
;
loop_
    _publ_author_name
    _publ_author_footnote
    _publ_author_address
    'Mauthner, Klaus' .
;
Institute of Applied Synthetic Chemistry
Vienna University of Technology
Getreidemarkt 9/163
A-1060 Vienna
Austria
;
    'Kirchner, Karl' .
;
Institute of Applied Synthetic Chemistry
Vienna University of Technology
Getreidemarkt 9/163
A-1060 Vienna
Austria
;
    'Mereiter, Kurt' .
;
Institute of Chemical Technologies and Analytics
Vienna University of Technology
Getreidemarkt 9/164SC
A-1060 Vienna
Austria
;
data_I
_audit_creation_method     SHELXL-97
_chemical_name_systematic
;
(\h^5^-Cyclopentadienyl)(propionitrile-\k<i>N</i>)bis(triphenylphosphine-
\k<i>P</i>)ruthenium(II) trifluoromethanesulfonate
;
_chemical_name_common     ?
_chemical_formula_moiety     'C44 H40 N P2 Ru +, C F3 O3 S -'
_chemical_formula_sum     'C45 H40 F3 N O3 P2 Ru S'
_chemical_formula_iupac     '[Ru (C5 H5) (C3 H5 N) (C18 H15 P)2] C F3 S O3'
_chemical_formula_weight     894.85
_chemical_melting_point     ?
_symmetry_cell_setting     Monoclinic
_symmetry_space_group_name_H-M     'P 21'
_symmetry_space_group_name_Hall     'P 2yb '
loop_
    _symmetry_equiv_pos_as_xyz
    'x, y, z'
    '-x, y+1/2, -z'
_cell_length_a     9.9991(4)
_cell_length_b     17.2172(7)
_cell_length_c     11.4605(5)
_cell_angle_alpha     90.00
_cell_angle_beta     92.1260(10)
_cell_angle_gamma     90.00
_cell_volume     1971.64(14)
_cell_formula_units_Z     2
_cell_measurement_reflns_used     9696
_cell_measurement_theta_min     2.3
_cell_measurement_theta_max     30.0
_cell_measurement_temperature     123(2)
_exptl_crystal_description     block
_exptl_crystal_colour     yellow
_exptl_crystal_size_max     0.31
_exptl_crystal_size_mid     0.21
_exptl_crystal_size_min     0.20
_exptl_crystal_density_diffrn     1.507
_exptl_crystal_density_meas     ?
_exptl_crystal_density_method     'not measured'
_exptl_crystal_F_000     916
_exptl_absorpt_coefficient_mu     0.589
_exptl_absorpt_correction_type     multi-scan
_exptl_absorpt_process_details     '(SADABS; Bruker, 2003)'
_exptl_absorpt_correction_T_min     0.79
_exptl_absorpt_correction_T_max     0.89
_exptl_special_details
;
;
_diffrn_ambient_temperature     123(2)
_diffrn_radiation_type     MoK\a
_diffrn_radiation_wavelength     0.71073
_diffrn_radiation_source     'fine-focus sealed tube'
_diffrn_radiation_monochromator     graphite
_diffrn_measurement_device_type     'Bruker SMART APEX CCD'
_diffrn_measurement_method     '\w and \f'
_diffrn_reflns_number     29537
_diffrn_reflns_av_R_equivalents     0.0226
_diffrn_reflns_av_sigmaI/netI     0.0297
_diffrn_reflns_theta_min     2.14
_diffrn_reflns_theta_max     29.99
_diffrn_reflns_theta_full     29.99
_diffrn_measured_fraction_theta_max     0.998
_diffrn_measured_fraction_theta_full     0.998
_diffrn_reflns_limit_h_min     -14
_diffrn_reflns_limit_h_max     14
_diffrn_reflns_limit_k_min     -24
_diffrn_reflns_limit_k_max     24
_diffrn_reflns_limit_l_min     -16
_diffrn_reflns_limit_l_max     16
_diffrn_standards_decay_%     0
_refine_special_details
;
Refinement of <i>F</i>^2^ against ALL reflections. The weighted <i>R</i>-factor
<i>wR</i> and goodness of fit <i>S</i> are based on <i>F</i>^2^, conventional
<i>R</i>-factors <i>R</i> are based on <i>F</i>, with <i>F</i> set to zero for
negative <i>F</i>^2^. The threshold expression of <i>F</i>^2^ >
\s(<i>F</i>^2^) is used only for calculating <i>R</i>-factors(gt) <i>etc</i>.
and is not relevant to the choice of reflections for refinement.
<i>R</i>-factors based on <i>F</i>^2^ are statistically about twice as large
as those based on <i>F</i>, and <i>R</i>- factors based on ALL data will be
even larger.
;
_reflns_number_total     11391
_reflns_number_gt     11056
_reflns_threshold_expression     I>2\s(I)
_refine_ls_structure_factor_coef     Fsqd
_refine_ls_matrix_type     full
_refine_ls_R_factor_all     0.0260
_refine_ls_R_factor_gt     0.0250
_refine_ls_wR_factor_gt     0.0605
_refine_ls_wR_factor_ref     0.0610
_refine_ls_goodness_of_fit_ref     1.019
_refine_ls_restrained_S_all     1.019
_refine_ls_number_reflns     11391
_refine_ls_number_parameters     505
_refine_ls_number_restraints     1
_refine_ls_hydrogen_treatment     constr
_refine_ls_weighting_scheme     calc
_refine_ls_weighting_details
                 'calc w=1/[\s^2^(Fo^2^)+(0.0394P)^2^] where P=(Fo^2^+2Fc^2^)/3'
_atom_sites_solution_hydrogens     geom
_atom_sites_solution_primary     direct
_atom_sites_solution_secondary     difmap
_refine_ls_shift/su_max     0.008
_refine_ls_shift/su_mean     0.000
_refine_diff_density_max     0.834
_refine_diff_density_min     -0.240
_refine_ls_extinction_method     none
_refine_ls_extinction_coef     ?
_refine_ls_abs_structure_details     'Flack (1983), 5488 Friedel pairs'
_refine_ls_abs_structure_Flack     -0.038(12)
loop_
    _atom_type_symbol
    _atom_type_description
    _atom_type_scat_dispersion_real
    _atom_type_scat_dispersion_imag
    _atom_type_scat_source
    'C' 'C' 0.0033 0.0016
                         'International Tables Vol C Tables 4.2.6.8 and 6.1.1.4'
    'H' 'H' 0.0000 0.0000
                         'International Tables Vol C Tables 4.2.6.8 and 6.1.1.4'
    'N' 'N' 0.0061 0.0033
                         'International Tables Vol C Tables 4.2.6.8 and 6.1.1.4'
    'O' 'O' 0.0106 0.0060
                         'International Tables Vol C Tables 4.2.6.8 and 6.1.1.4'
    'F' 'F' 0.0171 0.0103
                         'International Tables Vol C Tables 4.2.6.8 and 6.1.1.4'
    'P' 'P' 0.1023 0.0942
                         'International Tables Vol C Tables 4.2.6.8 and 6.1.1.4'
    'S' 'S' 0.1246 0.1234
                         'International Tables Vol C Tables 4.2.6.8 and 6.1.1.4'
    'Ru' 'Ru' -1.2594 0.8363
                         'International Tables Vol C Tables 4.2.6.8 and 6.1.1.4'
_computing_data_collection     'SMART (Bruker, 2003)'
_computing_cell_refinement     'SAINT (Bruker, 2003)'
_computing_data_reduction     'SAINT, SADABS and XPREP (Bruker, 2003)'
_computing_structure_solution     'SHELXS97 (Sheldrick, 2008)'
_computing_structure_refinement     'SHELXL97 (Sheldrick, 2008)'
_computing_molecular_graphics     'SHELXTL (Sheldrick, 2008)'
_computing_publication_material     'SHELXTL (Sheldrick, 2008)'
loop_
    _atom_site_type_symbol
    _atom_site_label
    _atom_site_fract_x
    _atom_site_fract_y
    _atom_site_fract_z
    _atom_site_U_iso_or_equiv
    _atom_site_adp_type
    _atom_site_calc_flag
    _atom_site_refinement_flags
    _atom_site_occupancy
    _atom_site_disorder_assembly
    _atom_site_disorder_group
    Ru Ru 0.341326(11) 0.249998(7) 0.726654(9) 0.01426(3) Uani d . 1 . .
    C C1 0.53032(17) 0.19188(12) 0.67577(17) 0.0228(4) Uani d . 1 . .
    H H1 0.5389 0.1642 0.6047 0.027 Uiso calc R 1 . .
    C C2 0.49161(18) 0.15963(12) 0.78263(19) 0.0294(4) Uani d . 1 . .
    H H2 0.4710 0.1066 0.7960 0.035 Uiso calc R 1 . .
    C C3 0.4887(2) 0.22017(16) 0.86681(18) 0.0380(6) Uani d . 1 . .
    H H3 0.4643 0.2151 0.9458 0.046 Uiso calc R 1 . .
    C C4 0.52913(19) 0.28964(14) 0.8112(2) 0.0350(5) Uani d . 1 . .
    H H4 0.5379 0.3392 0.8470 0.042 Uiso calc R 1 . .
    C C5 0.55426(17) 0.27207(11) 0.69210(18) 0.0246(4) Uani d . 1 . .
    H H5 0.5819 0.3077 0.6345 0.029 Uiso calc R 1 . .
    N N 0.25756(14) 0.23010(8) 0.56417(13) 0.0188(3) Uani d . 1 . .
    C C6 0.21203(17) 0.21621(11) 0.47390(15) 0.0219(3) Uani d . 1 . .
    C C7 0.1453(2) 0.19964(15) 0.35985(17) 0.0342(5) Uani d . 1 . .
    H H7A 0.2063 0.2138 0.2972 0.041 Uiso calc R 1 . .
    H H7B 0.0644 0.2325 0.3507 0.041 Uiso calc R 1 . .
    C C8 0.1054(2) 0.11580(17) 0.3454(2) 0.0469(6) Uani d . 1 . .
    H H8A 0.0617 0.1083 0.2683 0.070 Uiso calc R 1 . .
    H H8B 0.0432 0.1016 0.4060 0.070 Uiso calc R 1 . .
    H H8C 0.1852 0.0829 0.3526 0.070 Uiso calc R 1 . .
    P P1 0.15565(4) 0.18985(3) 0.80997(4) 0.01583(8) Uani d . 1 . .
    C C9 0.01753(16) 0.15322(10) 0.71392(15) 0.0190(3) Uani d . 1 . .
    C C10 -0.03505(17) 0.20098(11) 0.62471(15) 0.0210(3) Uani d . 1 . .
    H H10 0.0020 0.2511 0.6134 0.025 Uiso calc R 1 . .
    C C11 -0.14125(18) 0.17569(13) 0.55243(18) 0.0265(4) Uani d . 1 . .
    H H11 -0.1762 0.2086 0.4922 0.032 Uiso calc R 1 . .
    C C12 -0.1962(2) 0.10270(14) 0.56792(19) 0.0283(4) Uani d . 1 . .
    H H12 -0.2662 0.0847 0.5165 0.034 Uiso calc R 1 . .
    C C13 -0.14818(19) 0.05593(13) 0.65905(19) 0.0292(4) Uani d . 1 . .
    H H13 -0.1878 0.0067 0.6720 0.035 Uiso calc R 1 . .
    C C14 -0.04185(19) 0.08125(11) 0.73145(18) 0.0241(4) Uani d . 1 . .
    H H14 -0.0095 0.0490 0.7935 0.029 Uiso calc R 1 . .
    C C15 0.06383(16) 0.24013(10) 0.92283(14) 0.0179(3) Uani d . 1 . .
    C C16 0.13777(18) 0.27803(11) 1.01128(15) 0.0219(3) Uani d . 1 . .
    H H16 0.2327 0.2778 1.0102 0.026 Uiso calc R 1 . .
    C C17 0.0747(2) 0.31616(12) 1.10118(17) 0.0285(4) Uani d . 1 . .
    H H17 0.1263 0.3418 1.1609 0.034 Uiso calc R 1 . .
    C C18 -0.0637(2) 0.31647(13) 1.10291(18) 0.0311(4) Uani d . 1 . .
    H H18 -0.1073 0.3421 1.1643 0.037 Uiso calc R 1 . .
    C C19 -0.1390(2) 0.27944(13) 1.01531(18) 0.0294(4) Uani d . 1 . .
    H H19 -0.2339 0.2800 1.0168 0.035 Uiso calc R 1 . .
    C C20 -0.07604(16) 0.24154(12) 0.92526(15) 0.0221(3) Uani d . 1 . .
    H H20 -0.1281 0.2165 0.8653 0.027 Uiso calc R 1 . .
    C C21 0.21005(17) 0.10030(11) 0.88407(16) 0.0202(3) Uani d . 1 . .
    C C22 0.2503(2) 0.03787(12) 0.81551(19) 0.0263(4) Uani d . 1 . .
    H H22 0.2428 0.0416 0.7328 0.032 Uiso calc R 1 . .
    C C23 0.3009(2) -0.02938(12) 0.8667(2) 0.0321(4) Uani d . 1 . .
    H H23 0.3278 -0.0714 0.8193 0.039 Uiso calc R 1 . .
    C C24 0.3122(2) -0.03525(13) 0.9867(2) 0.0388(5) Uani d . 1 . .
    H H24 0.3475 -0.0813 1.0217 0.047 Uiso calc R 1 . .
    C C25 0.2728(3) 0.02520(14) 1.0559(2) 0.0397(5) Uani d . 1 . .
    H H25 0.2809 0.0207 1.1384 0.048 Uiso calc R 1 . .
    C C26 0.2204(2) 0.09356(12) 1.00511(18) 0.0283(4) Uani d . 1 . .
    H H26 0.1921 0.1350 1.0532 0.034 Uiso calc R 1 . .
    P P2 0.26534(4) 0.37799(2) 0.71997(4) 0.01567(8) Uani d . 1 . .
    C C27 0.25610(17) 0.43943(10) 0.84958(16) 0.0183(3) Uani d . 1 . .
    C C28 0.32721(18) 0.42172(11) 0.95327(16) 0.0216(3) Uani d . 1 . .
    H H28 0.3744 0.3739 0.9603 0.026 Uiso calc R 1 . .
    C C29 0.3294(2) 0.47364(13) 1.04651(17) 0.0279(4) Uani d . 1 . .
    H H29 0.3778 0.4610 1.1169 0.034 Uiso calc R 1 . .
    C C30 0.2619(2) 0.54327(13) 1.03735(19) 0.0309(4) Uani d . 1 . .
    H H30 0.2640 0.5786 1.1011 0.037 Uiso calc R 1 . .
    C C31 0.1907(2) 0.56177(12) 0.93457(19) 0.0306(4) Uani d . 1 . .
    H H31 0.1438 0.6096 0.9281 0.037 Uiso calc R 1 . .
    C C32 0.18831(19) 0.51047(11) 0.84190(17) 0.0242(4) Uani d . 1 . .
    H H32 0.1398 0.5236 0.7718 0.029 Uiso calc R 1 . .
    C C33 0.09830(17) 0.39283(10) 0.65273(16) 0.0189(3) Uani d . 1 . .
    C C34 0.07442(19) 0.39834(12) 0.53252(17) 0.0259(4) Uani d . 1 . .
    H H34 0.1479 0.3999 0.4823 0.031 Uiso calc R 1 . .
    C C35 -0.0560(2) 0.40153(13) 0.48482(19) 0.0323(4) Uani d . 1 . .
    H H35 -0.0710 0.4050 0.4026 0.039 Uiso calc R 1 . .
    C C36 -0.1634(2) 0.39960(14) 0.5577(2) 0.0342(5) Uani d . 1 . .
    H H36 -0.2522 0.4015 0.5254 0.041 Uiso calc R 1 . .
    C C37 -0.14138(19) 0.39498(12) 0.6774(2) 0.0303(4) Uani d . 1 . .
    H H37 -0.2153 0.3943 0.7272 0.036 Uiso calc R 1 . .
    C C38 -0.01191(18) 0.39134(11) 0.72506(17) 0.0227(4) Uani d . 1 . .
    H H38 0.0022 0.3878 0.8073 0.027 Uiso calc R 1 . .
    C C39 0.37796(17) 0.43733(10) 0.63223(15) 0.0183(3) Uani d . 1 . .
    C C40 0.44301(18) 0.50304(11) 0.67898(17) 0.0216(3) Uani d . 1 . .
    H H40 0.4272 0.5188 0.7567 0.026 Uiso calc R 1 . .
    C C41 0.53071(19) 0.54539(11) 0.61214(19) 0.0255(4) Uani d . 1 . .
    H H41 0.5756 0.5892 0.6452 0.031 Uiso calc R 1 . .
    C C42 0.55316(18) 0.52433(11) 0.49815(18) 0.0248(4) Uani d . 1 . .
    H H42 0.6118 0.5541 0.4526 0.030 Uiso calc R 1 . .
    C C43 0.48912(18) 0.45894(11) 0.45029(17) 0.0226(3) Uani d . 1 . .
    H H43 0.5034 0.4445 0.3717 0.027 Uiso calc R 1 . .
    C C44 0.40455(17) 0.41509(10) 0.51753(16) 0.0197(3) Uani d . 1 . .
    H H44 0.3642 0.3695 0.4856 0.024 Uiso calc R 1 . .
    S S 0.46664(5) 0.27200(3) 0.20757(4) 0.02305(9) Uani d . 1 . .
    O O1 0.53116(16) 0.30544(10) 0.10892(13) 0.0332(3) Uani d . 1 . .
    O O2 0.38633(16) 0.32535(10) 0.27204(14) 0.0360(3) Uani d . 1 . .
    O O3 0.40770(16) 0.19647(9) 0.18699(14) 0.0347(3) Uani d . 1 . .
    C C45 0.60750(17) 0.25111(16) 0.30810(15) 0.0274(3) Uani d . 1 . .
    F F1 0.56484(15) 0.22620(9) 0.41086(11) 0.0455(4) Uani d . 1 . .
    F F2 0.68724(15) 0.19662(10) 0.26773(13) 0.0459(4) Uani d . 1 . .
    F F3 0.68194(14) 0.31414(8) 0.33035(12) 0.0395(3) Uani d . 1 . .
loop_
    _atom_site_aniso_label
    _atom_site_aniso_U_11
    _atom_site_aniso_U_22
    _atom_site_aniso_U_33
    _atom_site_aniso_U_12
    _atom_site_aniso_U_13
    _atom_site_aniso_U_23
    Ru 0.01224(5) 0.01522(5) 0.01522(5) 0.00110(5) -0.00081(3) -0.00111(5)
    C1 0.0122(7) 0.0272(10) 0.0290(9) 0.0040(7) 0.0013(6) -0.0069(8)
    C2 0.0172(8) 0.0293(10) 0.0418(11) 0.0081(7) 0.0006(7) 0.0111(8)
    C3 0.0190(8) 0.0745(17) 0.0199(9) 0.0123(9) -0.0045(7) 0.0028(9)
    C4 0.0137(8) 0.0408(12) 0.0495(13) 0.0055(8) -0.0103(8) -0.0256(10)
    C5 0.0125(7) 0.0238(9) 0.0374(10) -0.0012(6) 0.0008(6) 0.0034(7)
    N 0.0171(6) 0.0182(7) 0.0211(7) -0.0005(5) 0.0006(5) 0.0000(5)
    C6 0.0204(8) 0.0243(9) 0.0209(8) -0.0042(7) -0.0002(6) -0.0002(7)
    C7 0.0299(10) 0.0531(14) 0.0191(9) -0.0133(9) -0.0054(7) 0.0005(9)
    C8 0.0344(12) 0.0593(17) 0.0468(14) -0.0084(11) -0.0002(10) -0.0244(13)
    P1 0.01420(18) 0.01554(19) 0.01770(19) 0.00049(15) 0.00011(13) -0.00047(15)
    C9 0.0147(7) 0.0207(8) 0.0215(8) -0.0007(6) 0.0004(6) -0.0041(6)
    C10 0.0151(7) 0.0230(8) 0.0247(8) 0.0001(6) -0.0020(6) -0.0025(7)
    C11 0.0157(8) 0.0347(10) 0.0289(9) 0.0020(7) -0.0035(6) -0.0034(8)
    C12 0.0168(8) 0.0367(11) 0.0313(10) -0.0010(8) -0.0022(7) -0.0129(9)
    C13 0.0221(9) 0.0278(10) 0.0377(11) -0.0060(7) 0.0036(8) -0.0104(8)
    C14 0.0222(9) 0.0220(9) 0.0281(9) -0.0023(7) 0.0026(7) -0.0019(7)
    C15 0.0177(7) 0.0156(9) 0.0206(7) 0.0029(6) 0.0033(5) 0.0012(6)
    C16 0.0212(8) 0.0219(8) 0.0226(8) 0.0021(6) 0.0013(6) -0.0006(7)
    C17 0.0338(10) 0.0281(10) 0.0235(9) 0.0030(8) 0.0026(8) -0.0056(7)
    C18 0.0341(10) 0.0311(10) 0.0287(9) 0.0095(8) 0.0103(8) -0.0040(8)
    C19 0.0219(9) 0.0316(9) 0.0351(10) 0.0058(7) 0.0086(7) 0.0026(8)
    C20 0.0192(7) 0.0221(9) 0.0253(7) 0.0022(7) 0.0035(5) 0.0008(7)
    C21 0.0175(7) 0.0165(8) 0.0265(8) 0.0000(6) -0.0005(6) 0.0016(6)
    C22 0.0248(9) 0.0207(9) 0.0336(10) 0.0026(7) 0.0065(8) -0.0013(8)
    C23 0.0273(9) 0.0189(9) 0.0502(12) 0.0043(7) 0.0016(9) -0.0026(9)
    C24 0.0394(12) 0.0218(10) 0.0541(14) 0.0055(9) -0.0135(10) 0.0076(10)
    C25 0.0531(15) 0.0310(11) 0.0340(12) 0.0062(11) -0.0118(11) 0.0068(9)
    C26 0.0351(10) 0.0214(9) 0.0280(10) 0.0017(8) -0.0051(8) -0.0001(7)
    P2 0.01508(18) 0.01485(18) 0.01694(18) 0.00050(15) -0.00126(14) -0.00113(15)
    C27 0.0177(7) 0.0174(8) 0.0199(8) -0.0006(6) 0.0009(6) -0.0024(6)
    C28 0.0212(8) 0.0219(8) 0.0217(8) -0.0005(6) 0.0011(6) -0.0021(6)
    C29 0.0293(10) 0.0345(11) 0.0198(8) -0.0008(8) -0.0007(7) -0.0052(8)
    C30 0.0295(10) 0.0344(11) 0.0289(10) -0.0022(8) 0.0034(8) -0.0146(8)
    C31 0.0304(10) 0.0237(9) 0.0377(11) 0.0052(8) 0.0025(8) -0.0106(8)
    C32 0.0242(9) 0.0213(9) 0.0271(9) 0.0032(7) -0.0017(7) -0.0028(7)
    C33 0.0165(7) 0.0151(8) 0.0248(8) 0.0006(6) -0.0035(6) -0.0003(6)
    C34 0.0232(8) 0.0270(9) 0.0269(9) -0.0022(7) -0.0059(7) 0.0048(7)
    C35 0.0282(9) 0.0326(11) 0.0351(11) 0.0002(8) -0.0133(8) 0.0047(9)
    C36 0.0182(9) 0.0282(11) 0.0550(14) 0.0020(8) -0.0121(9) -0.0015(10)
    C37 0.0184(8) 0.0254(10) 0.0468(12) 0.0011(7) -0.0004(8) -0.0048(9)
    C38 0.0202(8) 0.0187(9) 0.0290(9) -0.0001(7) -0.0011(7) -0.0017(7)
    C39 0.0166(7) 0.0162(7) 0.0221(8) 0.0010(6) -0.0004(6) 0.0013(6)
    C40 0.0205(8) 0.0186(8) 0.0258(8) -0.0013(6) 0.0001(6) -0.0030(6)
    C41 0.0202(8) 0.0193(9) 0.0368(10) -0.0037(7) 0.0012(7) -0.0012(7)
    C42 0.0207(8) 0.0206(9) 0.0331(10) 0.0018(7) 0.0028(7) 0.0066(7)
    C43 0.0221(8) 0.0219(9) 0.0242(9) 0.0033(7) 0.0048(7) 0.0014(7)
    C44 0.0190(8) 0.0168(8) 0.0233(8) -0.0001(6) -0.0005(6) -0.0011(6)
    S 0.0246(2) 0.0236(2) 0.02063(19) -0.00254(16) -0.00403(16) -0.00122(15)
    O1 0.0360(8) 0.0380(8) 0.0252(7) -0.0037(7) -0.0027(6) 0.0067(6)
    O2 0.0315(7) 0.0410(9) 0.0352(8) 0.0058(7) -0.0030(6) -0.0090(7)
    O3 0.0391(8) 0.0279(7) 0.0365(8) -0.0110(7) -0.0083(6) -0.0012(6)
    C45 0.0287(8) 0.0288(8) 0.0243(7) -0.0020(10) -0.0050(6) 0.0039(10)
    F1 0.0506(8) 0.0623(10) 0.0230(6) -0.0067(7) -0.0065(5) 0.0146(6)
    F2 0.0417(7) 0.0473(9) 0.0477(9) 0.0181(7) -0.0103(6) -0.0071(7)
    F3 0.0374(7) 0.0382(7) 0.0417(7) -0.0098(6) -0.0163(6) -0.0013(6)
_geom_special_details
;
All e.s.d.'s (except the e.s.d. in the dihedral angle between two l.s. planes)
are estimated using the full covariance matrix. The cell e.s.d.'s are taken
into account individually in the estimation of e.s.d.'s in distances, angles
and torsion angles; correlations between e.s.d.'s in cell parameters are only
used when they are defined by crystal symmetry. An approximate (isotropic)
treatment of cell e.s.d.'s is used for estimating e.s.d.'s involving l.s.
planes.
;
loop_
    _geom_bond_atom_site_label_1
    _geom_bond_atom_site_label_2
    _geom_bond_site_symmetry_2
    _geom_bond_distance
    _geom_bond_publ_flag
    Ru N . 2.0422(15) ?
    Ru C4 . 2.1901(19) ?
    Ru C3 . 2.2001(19) ?
    Ru C5 . 2.2129(17) ?
    Ru C1 . 2.2348(17) ?
    Ru C2 . 2.2403(18) ?
    Ru P2 . 2.3312(4) ?
    Ru P1 . 2.3585(4) ?
    C1 C2 . 1.412(3) ?
    C1 C5 . 1.412(3) ?
    C1 H1 . 0.9500 ?
    C2 C3 . 1.421(3) ?
    C2 H2 . 0.9500 ?
    C3 C4 . 1.421(4) ?
    C3 H3 . 0.9500 ?
    C4 C5 . 1.430(3) ?
    C4 H4 . 0.9500 ?
    C5 H5 . 0.9500 ?
    N C6 . 1.140(2) ?
    C6 C7 . 1.473(3) ?
    C7 C8 . 1.505(4) ?
    C7 H7A . 0.9900 ?
    C7 H7B . 0.9900 ?
    C8 H8A . 0.9800 ?
    C8 H8B . 0.9800 ?
    C8 H8C . 0.9800 ?
    P1 C15 . 1.8312(17) ?
    P1 C21 . 1.8331(18) ?
    P1 C9 . 1.8451(17) ?
    C9 C14 . 1.392(3) ?
    C9 C10 . 1.399(2) ?
    C10 C11 . 1.392(2) ?
    C10 H10 . 0.9500 ?
    C11 C12 . 1.386(3) ?
    C11 H11 . 0.9500 ?
    C12 C13 . 1.390(3) ?
    C12 H12 . 0.9500 ?
    C13 C14 . 1.394(3) ?
    C13 H13 . 0.9500 ?
    C14 H14 . 0.9500 ?
    C15 C16 . 1.394(2) ?
    C15 C20 . 1.400(2) ?
    C16 C17 . 1.392(3) ?
    C16 H16 . 0.9500 ?
    C17 C18 . 1.385(3) ?
    C17 H17 . 0.9500 ?
    C18 C19 . 1.387(3) ?
    C18 H18 . 0.9500 ?
    C19 C20 . 1.391(3) ?
    C19 H19 . 0.9500 ?
    C20 H20 . 0.9500 ?
    C21 C26 . 1.392(3) ?
    C21 C22 . 1.399(3) ?
    C22 C23 . 1.385(3) ?
    C22 H22 . 0.9500 ?
    C23 C24 . 1.379(4) ?
    C23 H23 . 0.9500 ?
    C24 C25 . 1.375(4) ?
    C24 H24 . 0.9500 ?
    C25 C26 . 1.406(3) ?
    C25 H25 . 0.9500 ?
    C26 H26 . 0.9500 ?
    P2 C27 . 1.8288(18) ?
    P2 C33 . 1.8312(17) ?
    P2 C39 . 1.8458(18) ?
    C27 C28 . 1.396(3) ?
    C27 C32 . 1.399(3) ?
    C28 C29 . 1.393(3) ?
    C28 H28 . 0.9500 ?
    C29 C30 . 1.378(3) ?
    C29 H29 . 0.9500 ?
    C30 C31 . 1.390(3) ?
    C30 H30 . 0.9500 ?
    C31 C32 . 1.381(3) ?
    C31 H31 . 0.9500 ?
    C32 H32 . 0.9500 ?
    C33 C34 . 1.393(3) ?
    C33 C38 . 1.404(3) ?
    C34 C35 . 1.396(3) ?
    C34 H34 . 0.9500 ?
    C35 C36 . 1.385(3) ?
    C35 H35 . 0.9500 ?
    C36 C37 . 1.384(3) ?
    C36 H36 . 0.9500 ?
    C37 C38 . 1.388(3) ?
    C37 H37 . 0.9500 ?
    C38 H38 . 0.9500 ?
    C39 C40 . 1.401(2) ?
    C39 C44 . 1.404(2) ?
    C40 C41 . 1.392(3) ?
    C40 H40 . 0.9500 ?
    C41 C42 . 1.382(3) ?
    C41 H41 . 0.9500 ?
    C42 C43 . 1.397(3) ?
    C42 H42 . 0.9500 ?
    C43 C44 . 1.388(3) ?
    C43 H43 . 0.9500 ?
    C44 H44 . 0.9500 ?
    S O2 . 1.4418(16) ?
    S O1 . 1.4422(15) ?
    S O3 . 1.4435(16) ?
    S C45 . 1.8221(17) ?
    C45 F2 . 1.326(3) ?
    C45 F3 . 1.335(3) ?
    C45 F1 . 1.338(2) ?
loop_
    _geom_angle_atom_site_label_1
    _geom_angle_atom_site_label_2
    _geom_angle_atom_site_label_3
    _geom_angle_site_symmetry_1
    _geom_angle_site_symmetry_3
    _geom_angle
    _geom_angle_publ_flag
    N Ru C4 . . 140.51(8) ?
    N Ru C3 . . 150.17(8) ?
    C4 Ru C3 . . 37.77(10) ?
    N Ru C5 . . 103.32(7) ?
    C4 Ru C5 . . 37.89(8) ?
    C3 Ru C5 . . 63.12(8) ?
    N Ru C1 . . 90.52(6) ?
    C4 Ru C1 . . 62.32(7) ?
    C3 Ru C1 . . 62.35(8) ?
    C5 Ru C1 . . 37.03(8) ?
    N Ru C2 . . 113.12(7) ?
    C4 Ru C2 . . 62.27(9) ?
    C3 Ru C2 . . 37.32(9) ?
    C5 Ru C2 . . 62.03(7) ?
    C1 Ru C2 . . 36.78(7) ?
    N Ru P2 . . 90.37(4) ?
    C4 Ru P2 . . 89.60(6) ?
    C3 Ru P2 . . 116.96(7) ?
    C5 Ru P2 . . 98.42(5) ?
    C1 Ru P2 . . 133.82(5) ?
    C2 Ru P2 . . 151.67(6) ?
    N Ru P1 . . 89.61(4) ?
    C4 Ru P1 . . 129.24(7) ?
    C3 Ru P1 . . 96.78(6) ?
    C5 Ru P1 . . 157.66(5) ?
    C1 Ru P1 . . 126.52(6) ?
    C2 Ru P1 . . 96.25(5) ?
    P2 Ru P1 . . 99.661(15) ?
    C2 C1 C5 . . 108.67(17) ?
    C2 C1 Ru . . 71.82(10) ?
    C5 C1 Ru . . 70.64(10) ?
    C2 C1 H1 . . 125.7 ?
    C5 C1 H1 . . 125.7 ?
    Ru C1 H1 . . 123.5 ?
    C1 C2 C3 . . 108.27(19) ?
    C1 C2 Ru . . 71.40(10) ?
    C3 C2 Ru . . 69.80(11) ?
    C1 C2 H2 . . 125.9 ?
    C3 C2 H2 . . 125.9 ?
    Ru C2 H2 . . 124.5 ?
    C4 C3 C2 . . 107.44(18) ?
    C4 C3 Ru . . 70.73(11) ?
    C2 C3 Ru . . 72.87(11) ?
    C4 C3 H3 . . 126.3 ?
    C2 C3 H3 . . 126.3 ?
    Ru C3 H3 . . 121.8 ?
    C3 C4 C5 . . 108.24(19) ?
    C3 C4 Ru . . 71.50(11) ?
    C5 C4 Ru . . 71.92(10) ?
    C3 C4 H4 . . 125.9 ?
    C5 C4 H4 . . 125.9 ?
    Ru C4 H4 . . 122.4 ?
    C1 C5 C4 . . 107.36(18) ?
    C1 C5 Ru . . 72.33(10) ?
    C4 C5 Ru . . 70.19(10) ?
    C1 C5 H5 . . 126.3 ?
    C4 C5 H5 . . 126.3 ?
    Ru C5 H5 . . 122.8 ?
    C6 N Ru . . 177.51(15) ?
    N C6 C7 . . 176.6(2) ?
    C6 C7 C8 . . 113.1(2) ?
    C6 C7 H7A . . 109.0 ?
    C8 C7 H7A . . 109.0 ?
    C6 C7 H7B . . 109.0 ?
    C8 C7 H7B . . 109.0 ?
    H7A C7 H7B . . 107.8 ?
    C7 C8 H8A . . 109.5 ?
    C7 C8 H8B . . 109.5 ?
    H8A C8 H8B . . 109.5 ?
    C7 C8 H8C . . 109.5 ?
    H8A C8 H8C . . 109.5 ?
    H8B C8 H8C . . 109.5 ?
    C15 P1 C21 . . 102.61(8) ?
    C15 P1 C9 . . 101.49(8) ?
    C21 P1 C9 . . 101.04(8) ?
    C15 P1 Ru . . 120.08(6) ?
    C21 P1 Ru . . 109.41(6) ?
    C9 P1 Ru . . 119.45(6) ?
    C14 C9 C10 . . 118.55(16) ?
    C14 C9 P1 . . 122.15(14) ?
    C10 C9 P1 . . 119.19(13) ?
    C11 C10 C9 . . 120.57(18) ?
    C11 C10 H10 . . 119.7 ?
    C9 C10 H10 . . 119.7 ?
    C12 C11 C10 . . 120.31(19) ?
    C12 C11 H11 . . 119.8 ?
    C10 C11 H11 . . 119.8 ?
    C11 C12 C13 . . 119.61(18) ?
    C11 C12 H12 . . 120.2 ?
    C13 C12 H12 . . 120.2 ?
    C12 C13 C14 . . 120.0(2) ?
    C12 C13 H13 . . 120.0 ?
    C14 C13 H13 . . 120.0 ?
    C9 C14 C13 . . 120.83(19) ?
    C9 C14 H14 . . 119.6 ?
    C13 C14 H14 . . 119.6 ?
    C16 C15 C20 . . 118.72(16) ?
    C16 C15 P1 . . 117.93(12) ?
    C20 C15 P1 . . 123.34(13) ?
    C17 C16 C15 . . 121.08(17) ?
    C17 C16 H16 . . 119.5 ?
    C15 C16 H16 . . 119.5 ?
    C18 C17 C16 . . 119.51(19) ?
    C18 C17 H17 . . 120.2 ?
    C16 C17 H17 . . 120.2 ?
    C17 C18 C19 . . 120.24(18) ?
    C17 C18 H18 . . 119.9 ?
    C19 C18 H18 . . 119.9 ?
    C18 C19 C20 . . 120.26(18) ?
    C18 C19 H19 . . 119.9 ?
    C20 C19 H19 . . 119.9 ?
    C19 C20 C15 . . 120.18(17) ?
    C19 C20 H20 . . 119.9 ?
    C15 C20 H20 . . 119.9 ?
    C26 C21 C22 . . 118.91(18) ?
    C26 C21 P1 . . 122.79(15) ?
    C22 C21 P1 . . 118.20(15) ?
    C23 C22 C21 . . 120.8(2) ?
    C23 C22 H22 . . 119.6 ?
    C21 C22 H22 . . 119.6 ?
    C24 C23 C22 . . 119.9(2) ?
    C24 C23 H23 . . 120.0 ?
    C22 C23 H23 . . 120.0 ?
    C25 C24 C23 . . 120.3(2) ?
    C25 C24 H24 . . 119.9 ?
    C23 C24 H24 . . 119.9 ?
    C24 C25 C26 . . 120.4(2) ?
    C24 C25 H25 . . 119.8 ?
    C26 C25 H25 . . 119.8 ?
    C21 C26 C25 . . 119.7(2) ?
    C21 C26 H26 . . 120.2 ?
    C25 C26 H26 . . 120.2 ?
    C27 P2 C33 . . 100.86(8) ?
    C27 P2 C39 . . 99.93(8) ?
    C33 P2 C39 . . 105.01(8) ?
    C27 P2 Ru . . 123.12(6) ?
    C33 P2 Ru . . 115.90(6) ?
    C39 P2 Ru . . 109.66(6) ?
    C28 C27 C32 . . 118.34(17) ?
    C28 C27 P2 . . 121.71(14) ?
    C32 C27 P2 . . 119.57(14) ?
    C29 C28 C27 . . 120.41(18) ?
    C29 C28 H28 . . 119.8 ?
    C27 C28 H28 . . 119.8 ?
    C30 C29 C28 . . 120.40(19) ?
    C30 C29 H29 . . 119.8 ?
    C28 C29 H29 . . 119.8 ?
    C29 C30 C31 . . 119.85(18) ?
    C29 C30 H30 . . 120.1 ?
    C31 C30 H30 . . 120.1 ?
    C32 C31 C30 . . 119.93(19) ?
    C32 C31 H31 . . 120.0 ?
    C30 C31 H31 . . 120.0 ?
    C31 C32 C27 . . 121.06(18) ?
    C31 C32 H32 . . 119.5 ?
    C27 C32 H32 . . 119.5 ?
    C34 C33 C38 . . 118.42(16) ?
    C34 C33 P2 . . 123.09(14) ?
    C38 C33 P2 . . 118.21(13) ?
    C33 C34 C35 . . 120.89(19) ?
    C33 C34 H34 . . 119.6 ?
    C35 C34 H34 . . 119.6 ?
    C36 C35 C34 . . 119.8(2) ?
    C36 C35 H35 . . 120.1 ?
    C34 C35 H35 . . 120.1 ?
    C37 C36 C35 . . 120.06(19) ?
    C37 C36 H36 . . 120.0 ?
    C35 C36 H36 . . 120.0 ?
    C36 C37 C38 . . 120.3(2) ?
    C36 C37 H37 . . 119.8 ?
    C38 C37 H37 . . 119.8 ?
    C37 C38 C33 . . 120.53(19) ?
    C37 C38 H38 . . 119.7 ?
    C33 C38 H38 . . 119.7 ?
    C40 C39 C44 . . 118.47(16) ?
    C40 C39 P2 . . 121.50(14) ?
    C44 C39 P2 . . 119.98(13) ?
    C41 C40 C39 . . 120.36(17) ?
    C41 C40 H40 . . 119.8 ?
    C39 C40 H40 . . 119.8 ?
    C42 C41 C40 . . 120.70(18) ?
    C42 C41 H41 . . 119.7 ?
    C40 C41 H41 . . 119.7 ?
    C41 C42 C43 . . 119.62(18) ?
    C41 C42 H42 . . 120.2 ?
    C43 C42 H42 . . 120.2 ?
    C44 C43 C42 . . 120.00(18) ?
    C44 C43 H43 . . 120.0 ?
    C42 C43 H43 . . 120.0 ?
    C43 C44 C39 . . 120.79(17) ?
    C43 C44 H44 . . 119.6 ?
    C39 C44 H44 . . 119.6 ?
    O2 S O1 . . 114.91(10) ?
    O2 S O3 . . 115.21(10) ?
    O1 S O3 . . 115.05(10) ?
    O2 S C45 . . 103.52(10) ?
    O1 S C45 . . 102.52(9) ?
    O3 S C45 . . 103.11(11) ?
    F2 C45 F3 . . 107.67(16) ?
    F2 C45 F1 . . 107.2(2) ?
    F3 C45 F1 . . 106.62(16) ?
    F2 C45 S . . 112.32(13) ?
    F3 C45 S . . 111.88(16) ?
    F1 C45 S . . 110.84(12) ?
loop_
    _geom_torsion_atom_site_label_1
    _geom_torsion_atom_site_label_2
    _geom_torsion_atom_site_label_3
    _geom_torsion_atom_site_label_4
    _geom_torsion_site_symmetry_1
    _geom_torsion_site_symmetry_2
    _geom_torsion_site_symmetry_3
    _geom_torsion_site_symmetry_4
    _geom_torsion
    _geom_torsion_publ_flag
    N Ru C1 C2 . . . . -130.06(13) ?
    C4 Ru C1 C2 . . . . 79.87(15) ?
    C3 Ru C1 C2 . . . . 37.00(14) ?
    C5 Ru C1 C2 . . . . 118.20(17) ?
    P2 Ru C1 C2 . . . . 138.93(11) ?
    P1 Ru C1 C2 . . . . -40.16(14) ?
    N Ru C1 C5 . . . . 111.75(12) ?
    C4 Ru C1 C5 . . . . -38.32(13) ?
    C3 Ru C1 C5 . . . . -81.19(14) ?
    C2 Ru C1 C5 . . . . -118.20(17) ?
    P2 Ru C1 C5 . . . . 20.73(14) ?
    P1 Ru C1 C5 . . . . -158.36(10) ?
    C5 C1 C2 C3 . . . . 1.0(2) ?
    Ru C1 C2 C3 . . . . -60.35(13) ?
    C5 C1 C2 Ru . . . . 61.37(13) ?
    N Ru C2 C1 . . . . 56.32(13) ?
    C4 Ru C2 C1 . . . . -80.02(14) ?
    C3 Ru C2 C1 . . . . -118.44(18) ?
    C5 Ru C2 C1 . . . . -36.94(12) ?
    P2 Ru C2 C1 . . . . -87.45(16) ?
    P1 Ru C2 C1 . . . . 148.57(11) ?
    N Ru C2 C3 . . . . 174.76(12) ?
    C4 Ru C2 C3 . . . . 38.41(13) ?
    C5 Ru C2 C3 . . . . 81.50(14) ?
    C1 Ru C2 C3 . . . . 118.44(18) ?
    P2 Ru C2 C3 . . . . 30.99(19) ?
    P1 Ru C2 C3 . . . . -92.99(13) ?
    C1 C2 C3 C4 . . . . -1.3(2) ?
    Ru C2 C3 C4 . . . . -62.70(13) ?
    C1 C2 C3 Ru . . . . 61.36(13) ?
    N Ru C3 C4 . . . . 106.38(19) ?
    C5 Ru C3 C4 . . . . 37.78(11) ?
    C1 Ru C3 C4 . . . . 79.63(12) ?
    C2 Ru C3 C4 . . . . 116.10(17) ?
    P2 Ru C3 C4 . . . . -47.99(12) ?
    P1 Ru C3 C4 . . . . -152.47(11) ?
    N Ru C3 C2 . . . . -9.7(2) ?
    C4 Ru C3 C2 . . . . -116.10(17) ?
    C5 Ru C3 C2 . . . . -78.32(13) ?
    C1 Ru C3 C2 . . . . -36.47(12) ?
    P2 Ru C3 C2 . . . . -164.09(10) ?
    P1 Ru C3 C2 . . . . 91.43(12) ?
    C2 C3 C4 C5 . . . . 1.2(2) ?
    Ru C3 C4 C5 . . . . -62.94(13) ?
    C2 C3 C4 Ru . . . . 64.10(13) ?
    N Ru C4 C3 . . . . -131.38(14) ?
    C5 Ru C4 C3 . . . . -117.16(18) ?
    C1 Ru C4 C3 . . . . -79.71(13) ?
    C2 Ru C4 C3 . . . . -37.96(12) ?
    P2 Ru C4 C3 . . . . 138.52(12) ?
    P1 Ru C4 C3 . . . . 36.34(14) ?
    N Ru C4 C5 . . . . -14.22(19) ?
    C3 Ru C4 C5 . . . . 117.16(18) ?
    C1 Ru C4 C5 . . . . 37.45(12) ?
    C2 Ru C4 C5 . . . . 79.20(13) ?
    P2 Ru C4 C5 . . . . -104.32(12) ?
    P1 Ru C4 C5 . . . . 153.50(10) ?
    C2 C1 C5 C4 . . . . -0.3(2) ?
    Ru C1 C5 C4 . . . . 61.82(12) ?
    C2 C1 C5 Ru . . . . -62.11(12) ?
    C3 C4 C5 C1 . . . . -0.5(2) ?
    Ru C4 C5 C1 . . . . -63.21(13) ?
    C3 C4 C5 Ru . . . . 62.67(13) ?
    N Ru C5 C1 . . . . -72.64(12) ?
    C4 Ru C5 C1 . . . . 116.60(18) ?
    C3 Ru C5 C1 . . . . 78.94(13) ?
    C2 Ru C5 C1 . . . . 36.69(12) ?
    P2 Ru C5 C1 . . . . -165.04(10) ?
    P1 Ru C5 C1 . . . . 51.2(2) ?
    N Ru C5 C4 . . . . 170.76(13) ?
    C3 Ru C5 C4 . . . . -37.66(14) ?
    C1 Ru C5 C4 . . . . -116.60(18) ?
    C2 Ru C5 C4 . . . . -79.90(14) ?
    P2 Ru C5 C4 . . . . 78.37(13) ?
    P1 Ru C5 C4 . . . . -65.4(2) ?
    N Ru P1 C15 . . . . -127.55(7) ?
    C4 Ru P1 C15 . . . . 60.22(10) ?
    C3 Ru P1 C15 . . . . 81.66(9) ?
    C5 Ru P1 C15 . . . . 106.34(15) ?
    C1 Ru P1 C15 . . . . 142.09(9) ?
    C2 Ru P1 C15 . . . . 119.23(9) ?
    P2 Ru P1 C15 . . . . -37.24(6) ?
    N Ru P1 C21 . . . . 114.31(8) ?
    C4 Ru P1 C21 . . . . -57.92(10) ?
    C3 Ru P1 C21 . . . . -36.48(9) ?
    C5 Ru P1 C21 . . . . -11.80(16) ?
    C1 Ru P1 C21 . . . . 23.95(9) ?
    C2 Ru P1 C21 . . . . 1.09(9) ?
    P2 Ru P1 C21 . . . . -155.39(6) ?
    N Ru P1 C9 . . . . -1.30(8) ?
    C4 Ru P1 C9 . . . . -173.53(10) ?
    C3 Ru P1 C9 . . . . -152.09(9) ?
    C5 Ru P1 C9 . . . . -127.40(15) ?
    C1 Ru P1 C9 . . . . -91.66(9) ?
    C2 Ru P1 C9 . . . . -114.52(9) ?
    P2 Ru P1 C9 . . . . 89.01(7) ?
    C15 P1 C9 C14 . . . . -88.98(16) ?
    C21 P1 C9 C14 . . . . 16.49(17) ?
    Ru P1 C9 C14 . . . . 136.43(13) ?
    C15 P1 C9 C10 . . . . 87.08(15) ?
    C21 P1 C9 C10 . . . . -167.45(14) ?
    Ru P1 C9 C10 . . . . -47.51(16) ?
    C14 C9 C10 C11 . . . . -2.4(3) ?
    P1 C9 C10 C11 . . . . -178.57(14) ?
    C9 C10 C11 C12 . . . . -0.1(3) ?
    C10 C11 C12 C13 . . . . 2.5(3) ?
    C11 C12 C13 C14 . . . . -2.5(3) ?
    C10 C9 C14 C13 . . . . 2.4(3) ?
    P1 C9 C14 C13 . . . . 178.46(14) ?
    C12 C13 C14 C9 . . . . 0.0(3) ?
    C21 P1 C15 C16 . . . . 77.57(15) ?
    C9 P1 C15 C16 . . . . -178.21(14) ?
    Ru P1 C15 C16 . . . . -43.98(16) ?
    C21 P1 C15 C20 . . . . -101.66(16) ?
    C9 P1 C15 C20 . . . . 2.57(17) ?
    Ru P1 C15 C20 . . . . 136.79(14) ?
    C20 C15 C16 C17 . . . . 0.5(3) ?
    P1 C15 C16 C17 . . . . -178.74(15) ?
    C15 C16 C17 C18 . . . . 0.0(3) ?
    C16 C17 C18 C19 . . . . -0.4(3) ?
    C17 C18 C19 C20 . . . . 0.2(3) ?
    C18 C19 C20 C15 . . . . 0.4(3) ?
    C16 C15 C20 C19 . . . . -0.7(3) ?
    P1 C15 C20 C19 . . . . 178.51(14) ?
    C15 P1 C21 C26 . . . . -21.73(18) ?
    C9 P1 C21 C26 . . . . -126.30(17) ?
    Ru P1 C21 C26 . . . . 106.84(16) ?
    C15 P1 C21 C22 . . . . 162.15(15) ?
    C9 P1 C21 C22 . . . . 57.57(16) ?
    Ru P1 C21 C22 . . . . -69.29(15) ?
    C26 C21 C22 C23 . . . . -0.7(3) ?
    P1 C21 C22 C23 . . . . 175.61(15) ?
    C21 C22 C23 C24 . . . . -0.1(3) ?
    C22 C23 C24 C25 . . . . 0.4(4) ?
    C23 C24 C25 C26 . . . . 0.0(4) ?
    C22 C21 C26 C25 . . . . 1.1(3) ?
    P1 C21 C26 C25 . . . . -175.01(17) ?
    C24 C25 C26 C21 . . . . -0.8(4) ?
    N Ru P2 C27 . . . . 163.43(8) ?
    C4 Ru P2 C27 . . . . -56.06(10) ?
    C3 Ru P2 C27 . . . . -28.99(10) ?
    C5 Ru P2 C27 . . . . -93.04(9) ?
    C1 Ru P2 C27 . . . . -105.49(10) ?
    C2 Ru P2 C27 . . . . -49.49(14) ?
    P1 Ru P2 C27 . . . . 73.77(7) ?
    N Ru P2 C33 . . . . 38.91(8) ?
    C4 Ru P2 C33 . . . . 179.42(9) ?
    C3 Ru P2 C33 . . . . -153.51(9) ?
    C5 Ru P2 C33 . . . . 142.44(8) ?
    C1 Ru P2 C33 . . . . 129.99(9) ?
    C2 Ru P2 C33 . . . . -174.01(13) ?
    P1 Ru P2 C33 . . . . -50.75(7) ?
    N Ru P2 C39 . . . . -79.71(7) ?
    C4 Ru P2 C39 . . . . 60.79(9) ?
    C3 Ru P2 C39 . . . . 87.86(9) ?
    C5 Ru P2 C39 . . . . 23.81(8) ?
    C1 Ru P2 C39 . . . . 11.36(9) ?
    C2 Ru P2 C39 . . . . 67.36(13) ?
    P1 Ru P2 C39 . . . . -169.38(6) ?
    C33 P2 C27 C28 . . . . 149.20(15) ?
    C39 P2 C27 C28 . . . . -103.26(16) ?
    Ru P2 C27 C28 . . . . 18.20(18) ?
    C33 P2 C27 C32 . . . . -37.97(17) ?
    C39 P2 C27 C32 . . . . 69.56(16) ?
    Ru P2 C27 C32 . . . . -168.97(12) ?
    C32 C27 C28 C29 . . . . 0.3(3) ?
    P2 C27 C28 C29 . . . . 173.25(15) ?
    C27 C28 C29 C30 . . . . -0.3(3) ?
    C28 C29 C30 C31 . . . . 0.2(3) ?
    C29 C30 C31 C32 . . . . -0.2(3) ?
    C30 C31 C32 C27 . . . . 0.3(3) ?
    C28 C27 C32 C31 . . . . -0.4(3) ?
    P2 C27 C32 C31 . . . . -173.44(16) ?
    C27 P2 C33 C34 . . . . 142.10(16) ?
    C39 P2 C33 C34 . . . . 38.62(17) ?
    Ru P2 C33 C34 . . . . -82.54(16) ?
    C27 P2 C33 C38 . . . . -43.99(16) ?
    C39 P2 C33 C38 . . . . -147.47(14) ?
    Ru P2 C33 C38 . . . . 91.37(14) ?
    C38 C33 C34 C35 . . . . -0.6(3) ?
    P2 C33 C34 C35 . . . . 173.26(16) ?
    C33 C34 C35 C36 . . . . 0.3(3) ?
    C34 C35 C36 C37 . . . . 0.4(3) ?
    C35 C36 C37 C38 . . . . -0.7(3) ?
    C36 C37 C38 C33 . . . . 0.4(3) ?
    C34 C33 C38 C37 . . . . 0.3(3) ?
    P2 C33 C38 C37 . . . . -173.94(15) ?
    C27 P2 C39 C40 . . . . 8.39(16) ?
    C33 P2 C39 C40 . . . . 112.57(15) ?
    Ru P2 C39 C40 . . . . -122.27(13) ?
    C27 P2 C39 C44 . . . . -174.34(14) ?
    C33 P2 C39 C44 . . . . -70.16(15) ?
    Ru P2 C39 C44 . . . . 55.00(15) ?
    C44 C39 C40 C41 . . . . 0.7(3) ?
    P2 C39 C40 C41 . . . . 177.97(14) ?
    C39 C40 C41 C42 . . . . 1.2(3) ?
    C40 C41 C42 C43 . . . . -1.3(3) ?
    C41 C42 C43 C44 . . . . -0.6(3) ?
    C42 C43 C44 C39 . . . . 2.6(3) ?
    C40 C39 C44 C43 . . . . -2.6(3) ?
    P2 C39 C44 C43 . . . . -179.92(14) ?
    O2 S C45 F2 . . . . 174.08(17) ?
    O1 S C45 F2 . . . . -66.11(19) ?
    O3 S C45 F2 . . . . 53.69(18) ?
    O2 S C45 F3 . . . . -64.69(15) ?
    O1 S C45 F3 . . . . 55.12(16) ?
    O3 S C45 F3 . . . . 174.93(14) ?
    O2 S C45 F1 . . . . 54.2(2) ?
    O1 S C45 F1 . . . . 173.99(17) ?
    O3 S C45 F1 . . . . -66.21(19) ?
loop_
    _geom_hbond_atom_site_label_D
    _geom_hbond_atom_site_label_H
    _geom_hbond_atom_site_label_A
    _geom_hbond_site_symmetry_A
    _geom_hbond_distance_DH
    _geom_hbond_distance_HA
    _geom_hbond_distance_DA
    _geom_hbond_angle_DHA
    C1 H1 F1 . 0.95 2.49 3.125(2) 124.5
    C3 H3 O1 1_556 0.95 2.50 3.154(3) 125.7
    C7 H7A O3 . 0.99 2.43 3.346(3) 152.9
    C28 H28 O1 1_556 0.95 2.56 3.328(2) 138.2
    C44 H44 O2 . 0.95 2.58 3.209(2) 124.0
