# Supplementary material for: (η5-Cyclo­penta­dien­yl)(propionitrile-κN)bis­(triphenyl­phosphine-κP)ruthenium(II) trifluoro­methane­sulfonate
Source: Acta Crystallogr Sect E Struct Rep Online. 2009 Oct 3;65(Pt 11):m1267. doi: 10.1107/S1600536809038720 (PMC2971339; doi:10.1107/S1600536809038720)
Supplement: Supplementary file 2 [file e-65-m1267-Isup2.hkl]

# 
# h,k,l, Fc-squared, Fo-squared, sigma(Fo-squared) and status flag 
# 
data_I
_shelx_title ' kkpropn.762 in P2(1), CpRu(NCCH2CH3)(PPh3)2.otf  alte CS/KLM xx' 
_shelx_refln_list_code          4 
_shelx_F_calc_maximum      205.85 
_exptl_crystal_F_000       916.00 
_reflns_d_resolution_high  0.7109 
 
loop_ 
 _symmetry_equiv_pos_as_xyz 
 'x, y, z' 
 '-x, y+1/2, -z' 
 
_cell_length_a     9.9991 
_cell_length_b    17.2172 
_cell_length_c    11.4605 
_cell_angle_alpha  90.000 
_cell_angle_beta   92.126 
_cell_angle_gamma  90.000 
 
_shelx_F_squared_multiplier     1.000 
 
loop_ 
 _refln_index_h 
 _refln_index_k 
 _refln_index_l 
 _refln_F_squared_calc 
 _refln_F_squared_meas 
 _refln_F_squared_sigma 
 _refln_observed_status 
   0 -24   0       41.61       43.88     16.53 o 
   1 -24   0      306.87      294.45     29.47 o 
   1 -23   0      402.30      429.66     25.41 o 
   2 -23   0      464.31      501.91     27.09 o 
   3 -23   0       33.38       52.18     12.13 o 
   4 -23   0      293.93      311.50     22.48 o 
   0 -22   0      640.51      766.41     45.98 o 
   1 -22   0       36.65       60.24     24.94 o 
   2 -22   0      322.32      390.99     23.68 o 
   3 -22   0     1385.76     1396.27     51.24 o 
   4 -22   0      213.59      246.33     19.76 o 
   5 -22   0        8.74        5.74      8.93 o 
   1 -21   0      410.36      440.88     40.83 o 
   2 -21   0      468.97      475.12     25.09 o 
   3 -21   0       70.95       96.20     13.65 o 
   4 -21   0      841.86      912.48     35.00 o 
   5 -21   0      657.68      712.94     31.11 o 
   6 -21   0       97.24      137.88     23.74 o 
   0 -20   0      670.91      639.26     39.59 o 
   1 -20   0      157.92      151.33     15.12 o 
   2 -20   0       62.17       81.05     12.63 o 
   3 -20   0      328.29      375.81     32.25 o 
   4 -20   0      526.21      515.45     33.23 o 
   5 -20   0       28.30       22.82      9.84 o 
   6 -20   0      756.37      886.20     50.36 o 
   7 -20   0      571.01      503.87     38.95 o 
   1 -19   0      284.13      292.79     19.17 o 
   2 -19   0      143.95      144.64     14.47 o 
   3 -19   0      106.50      120.99     14.53 o 
   4 -19   0        8.91       16.64      8.62 o 
   5 -19   0     1582.68     1686.15     47.90 o 
   6 -19   0      272.45      269.22     28.52 o 
   7 -19   0      403.97      395.05     34.13 o 
   8 -19   0      386.53      355.71     33.06 o 
   0 -18   0      833.31      872.11     44.27 o 
   1 -18   0      464.96      460.59     26.42 o 
   2 -18   0      348.73      381.19     24.04 o 
   3 -18   0     2314.85     2246.21     56.18 o 
   4 -18   0     1200.01     1242.93     38.48 o 
   5 -18   0       69.30       70.02     11.40 o 
   6 -18   0      901.84      952.33     33.19 o 
   7 -18   0      298.70      264.98     27.74 o 
   8 -18   0      362.65      398.87     63.45 o 
   9 -18   0      164.66      179.04     16.61 o 
   1 -17   0     1694.76     1776.16     46.85 o 
   2 -17   0      458.43      476.53     22.29 o 
   3 -17   0       27.72       22.87      8.37 o 
   4 -17   0      669.78      670.30     26.72 o 
   5 -17   0     2391.56     2428.30     58.43 o 
   6 -17   0      170.48      195.40     12.16 o 
   7 -17   0      134.49      130.90     11.39 o 
   8 -17   0       14.38       13.05      6.76 o 
   9 -17   0      206.64      177.88     16.75 o 
  10 -17   0      293.41      344.06     31.74 o 
   0 -16   0     1962.60     1877.08     67.18 o 
   1 -16   0      123.45      135.91     12.79 o 
   2 -16   0      911.17      885.04     29.72 o 
   3 -16   0     1447.11     1421.30     39.52 o 
   4 -16   0     1301.18     1286.96     29.33 o 
   5 -16   0       51.45       52.50     10.82 o 
   6 -16   0      510.85      507.00     15.82 o 
   7 -16   0      244.23      254.41     17.53 o 
   8 -16   0        0.58        7.38      5.51 o 
   9 -16   0       25.80       35.67      9.60 o 
  10 -16   0      760.17      773.46     32.01 o 
   1 -15   0     1763.15     1698.61     43.33 o 
   2 -15   0      422.64      451.45     21.43 o 
   3 -15   0      689.47      669.26     18.88 o 
   4 -15   0      874.48      851.29     22.27 o 
   5 -15   0      938.85      907.53     24.20 o 
   6 -15   0      101.23      111.61      8.21 o 
   7 -15   0       60.84       59.17      8.40 o 
   8 -15   0      294.05      312.36     22.86 o 
   9 -15   0      198.57      188.80     15.96 o 
  10 -15   0       43.49       48.37     10.82 o 
  11 -15   0      898.51      914.67     35.80 o 
   0 -14   0     5815.26     6272.75    165.67 o 
   1 -14   0       21.38       27.81      7.27 o 
   2 -14   0      843.74      756.65     36.56 o 
   3 -14   0     2184.23     2196.18     39.96 o 
   4 -14   0     2012.95     1959.46     40.66 o 
   5 -14   0      547.55      507.57     16.72 o 
   6 -14   0     1372.94     1391.33     26.80 o 
   7 -14   0      817.89      809.64     23.39 o 
   8 -14   0       84.86       78.07      9.07 o 
   9 -14   0      171.69      195.39     28.35 o 
  10 -14   0      395.38      347.31     33.13 o 
  11 -14   0       95.71       94.74     13.62 o 
   1 -13   0      989.68      961.87     21.18 o 
   2 -13   0     1277.56     1305.73     26.67 o 
   3 -13   0      950.74      913.52     21.44 o 
   4 -13   0     1568.76     1543.01     44.98 o 
   5 -13   0     1336.96     1285.02     24.38 o 
   6 -13   0      292.85      309.05     11.60 o 
   7 -13   0      961.47      945.06     36.70 o 
   8 -13   0     1261.89     1240.87     30.07 o 
   9 -13   0       13.08       21.86      7.77 o 
  10 -13   0      337.07      332.66     19.77 o 
  11 -13   0      533.94      546.68     26.29 o 
   0 -12   0      332.60      371.46     17.16 o 
   1 -12   0      771.23      848.07     15.32 o 
   2 -12   0       71.04       72.72     11.49 o 
   3 -12   0     4301.34     4305.06     58.10 o 
   4 -12   0     2753.91     2741.80     54.09 o 
   5 -12   0      363.88      326.23     22.15 o 
   6 -12   0     1266.96     1248.00     27.04 o 
   7 -12   0     2223.87     2234.68     42.86 o 
   8 -12   0      400.26      411.93     17.25 o 
   9 -12   0      733.07      716.23     50.85 o 
  10 -12   0      388.24      376.07     25.06 o 
  11 -12   0       56.16       67.68     11.77 o 
  12 -12   0      542.41      541.96     27.08 o 
   1 -11   0      862.07      848.12     25.43 o 
   2 -11   0     4118.87     4314.83     54.91 o 
   3 -11   0      139.59      151.30      7.18 o 
   4 -11   0     2105.30     2138.38     33.00 o 
   5 -11   0     1579.73     1632.86     27.47 o 
   6 -11   0      439.27      399.40     12.32 o 
   7 -11   0     2031.33     2091.64     40.15 o 
   8 -11   0     1358.98     1296.58     65.45 o 
   9 -11   0      429.41      391.33     20.12 o 
  10 -11   0      426.51      401.82     21.12 o 
  11 -11   0      158.40      176.03     15.69 o 
  12 -11   0       88.43       92.67     13.29 o 
   0 -10   0      256.54      243.30      9.95 o 
   1 -10   0     2883.20     2999.61     39.31 o 
   2 -10   0      228.18      251.99     10.84 o 
   3 -10   0     5691.67     6019.12     66.79 o 
   4 -10   0      248.30      245.15      7.14 o 
   5 -10   0      608.22      599.52     14.11 o 
   6 -10   0     1519.09     1520.35     25.98 o 
   7 -10   0     2072.37     2086.96     78.66 o 
   8 -10   0      332.13      327.72     13.67 o 
   9 -10   0      571.18      564.94     23.46 o 
  10 -10   0      528.95      544.53     23.87 o 
  11 -10   0       39.91       50.46     10.11 o 
  12 -10   0      520.56      513.66     25.57 o 
   1  -9   0     2587.48     2636.75     35.69 o 
   2  -9   0     3784.18     3699.36     80.66 o 
   3  -9   0       58.41       57.29      4.80 o 
   4  -9   0     4027.12     4133.39     47.78 o 
   5  -9   0      500.64      464.58      9.97 o 
   6  -9   0      580.38      550.07     13.38 o 
   7  -9   0     2336.86     2376.32     47.37 o 
   8  -9   0     2367.34     2366.57     43.30 o 
   9  -9   0     1312.24     1306.51     37.54 o 
  10  -9   0      180.77      187.54     14.50 o 
  11  -9   0      330.46      319.79     19.43 o 
  12  -9   0      527.81      500.70     24.89 o 
  13  -9   0      179.57      197.70     26.28 o 
   0  -8   0      875.58      940.21     29.13 o 
   1  -8   0      169.72      148.39      5.40 o 
   2  -8   0     1874.15     2006.72     46.05 o 
   3  -8   0     4224.29     4346.21     48.98 o 
   4  -8   0       78.86       85.68      8.09 o 
   5  -8   0      348.02      344.60      8.39 o 
   6  -8   0       27.74       40.49      4.37 o 
   7  -8   0     1609.12     1648.01     38.97 o 
   8  -8   0      198.53      202.19     13.14 o 
   9  -8   0     1692.15     1688.41     35.78 o 
  10  -8   0      689.15      671.41     22.08 o 
  11  -8   0      732.08      742.02     28.58 o 
  12  -8   0      358.11      359.45     20.68 o 
  13  -8   0     1186.60     1127.15     57.04 o 
   1  -7   0     5532.76     5665.34     61.02 o 
   2  -7   0     3695.32     3662.53     41.17 o 
   3  -7   0      957.52     1025.17     18.73 o 
   4  -7   0     6710.50     7120.20     77.05 o 
   5  -7   0      558.89      561.70     10.53 o 
   6  -7   0       84.80       74.66      4.59 o 
   7  -7   0      927.93      902.21     18.38 o 
   8  -7   0     3691.04     3848.82     77.55 o 
   9  -7   0       62.83       55.06      7.41 o 
  10  -7   0      244.95      260.62     13.37 o 
  11  -7   0      442.55      480.20     20.45 o 
  12  -7   0      329.84      327.21     16.34 o 
  13  -7   0      102.01      121.17     15.30 o 
   0  -6   0    19335.98    21603.70    347.86 o 
   1  -6   0     2331.25     2600.27     30.46 o 
   2  -6   0     2098.67     2254.12     26.43 o 
   3  -6   0     2420.01     2489.29     29.30 o 
   4  -6   0      627.57      643.17     10.77 o 
   5  -6   0      321.41      311.89      7.72 o 
   6  -6   0      647.96      622.94     11.77 o 
   7  -6   0     3468.08     3542.25     49.03 o 
   8  -6   0       97.41      102.70     11.14 o 
   9  -6   0     1544.09     1494.68     32.49 o 
  10  -6   0     1071.55     1017.22     27.62 o 
  11  -6   0       43.12       44.66      7.88 o 
  12  -6   0      516.39      548.17     26.27 o 
  13  -6   0      566.17      594.31     28.06 o 
   1  -5   0     4532.75     5092.38     54.26 o 
   2  -5   0     7691.51     8386.63     87.83 o 
   3  -5   0      411.23      399.50      7.51 o 
   4  -5   0     1705.86     1759.96     23.05 o 
   5  -5   0     1428.61     1521.16     20.53 o 
   6  -5   0      233.83      256.67      7.10 o 
   7  -5   0     1731.38     1687.09     27.08 o 
   8  -5   0     4965.33     4958.65    276.44 o 
   9  -5   0      882.07      855.55     22.75 o 
  10  -5   0      385.87      380.21     15.73 o 
  11  -5   0      841.17      828.32     28.63 o 
  12  -5   0       10.32       18.95      8.60 o 
  13  -5   0      163.97      153.52     16.21 o 
   0  -4   0    19702.87    22781.79    366.31 o 
   1  -4   0    22398.23    25169.55    289.74 o 
   2  -4   0       34.56       31.08      2.55 o 
   3  -4   0     1620.47     1702.16     23.82 o 
   4  -4   0     1467.83     1492.30     17.52 o 
   5  -4   0     1059.56     1144.05     16.30 o 
   6  -4   0     3313.96     3448.12     40.54 o 
   7  -4   0     1155.16     1090.80     19.56 o 
   8  -4   0      664.09      637.98     23.53 o 
   9  -4   0     1957.44     2001.34     39.01 o 
  10  -4   0     1603.51     1574.32     34.38 o 
  11  -4   0      272.58      284.93     14.38 o 
  12  -4   0      534.87      578.81     26.32 o 
  13  -4   0       89.51       87.75     13.62 o 
   1  -3   0     2290.74     2498.62     38.96 o 
   2  -3   0     2218.46     2372.37     24.14 o 
   3  -3   0      423.29      405.32      6.36 o 
   4  -3   0     2333.84     2465.96     28.85 o 
   5  -3   0     7905.80     8477.08     90.52 o 
   6  -3   0      749.34      819.42     12.92 o 
   7  -3   0     3877.06     3902.20     61.26 o 
   8  -3   0      633.21      643.27     17.91 o 
   9  -3   0      647.73      658.37     19.25 o 
  10  -3   0      286.38      294.36     13.86 o 
  11  -3   0     1063.80     1014.75     27.05 o 
  12  -3   0       72.04       72.36     16.97 o 
  13  -3   0       19.37       16.26      9.22 o 
   0  -2   0    29877.51    30619.06    730.97 o 
   1  -2   0     4107.84     4707.93     55.36 o 
   2  -2   0     5664.91     6370.45     60.80 o 
   3  -2   0     5123.00     5550.39     59.15 o 
   4  -2   0     3944.09     4228.35     46.43 o 
   5  -2   0     2295.27     2538.75     30.01 o 
   6  -2   0     3888.94     4001.09     51.47 o 
   7  -2   0      849.65      893.38     20.43 o 
   8  -2   0       85.21       74.48      6.97 o 
   9  -2   0      792.37      822.56     21.67 o 
  10  -2   0     1749.70     1672.51     35.35 o 
  11  -2   0      204.95      194.54     12.17 o 
  12  -2   0      344.27      357.74     23.33 o 
  13  -2   0       32.60       42.21     10.77 o 
  14  -2   0       86.90       80.05     18.67 o 
   1  -1   0    13473.44    14185.39    337.18 o 
   2  -1   0     2616.44     2962.01     32.04 o 
   3  -1   0      127.08      135.26      5.78 o 
   4  -1   0      678.60      685.78     10.04 o 
   5  -1   0     2317.61     2345.32     31.55 o 
   6  -1   0      667.90      758.79     13.68 o 
   7  -1   0      326.28      320.66      9.25 o 
   8  -1   0     1521.36     1557.02     30.87 o 
   9  -1   0     1167.40     1173.01     26.70 o 
  10  -1   0      149.24      148.66     10.20 o 
  11  -1   0     1192.75     1156.07     28.85 o 
  12  -1   0      306.68      300.54     25.72 o 
  13  -1   0      360.67      414.12     39.05 o 
  14  -1   0      707.34      716.20     31.80 o 
   2   0   0       58.02       51.18      2.81 o 
   3   0   0      172.72      188.34      5.93 o 
   5   0   0     2417.32     2677.43     35.32 o 
   6   0   0     3581.36     3675.04     47.46 o 
   7   0   0      164.51      153.52      6.25 o 
   8   0   0       45.83       50.43      6.05 o 
   9   0   0      153.28      178.00     10.19 o 
  10   0   0     2920.14     2742.37     49.81 o 
  11   0   0        4.55       12.77      7.53 o 
  12   0   0      579.75      594.20     26.28 o 
  13   0   0       45.08       59.43     11.83 o 
  14   0   0        0.57       11.97     13.16 o 
   1   1   0    13591.15    14770.82    354.44 o 
   2   1   0     2700.69     3109.86     53.80 o 
   3   1   0      134.46      137.45      6.39 o 
   4   1   0      686.06      692.99     14.05 o 
   5   1   0     2372.65     2464.61     32.93 o 
   6   1   0      681.44      761.06     13.82 o 
   7   1   0      254.11      227.75      7.50 o 
   8   1   0     1504.79     1527.99     35.09 o 
   9   1   0     1152.57     1115.63     25.61 o 
  10   1   0      129.55      129.15      9.58 o 
  11   1   0     1212.00     1179.56     36.46 o 
  12   1   0      329.33      349.71     20.43 o 
  13   1   0      369.53      393.02     28.11 o 
  14   1   0      744.71      795.48     33.40 o 
   0   2   0    29950.44    28362.48    690.65 o 
   1   2   0     4191.61     4794.66     80.28 o 
   2   2   0     5654.29     6265.11    104.90 o 
   3   2   0     5481.38     5987.17    101.82 o 
   4   2   0     4079.04     4369.34     62.42 o 
   5   2   0     2353.40     2563.30     40.13 o 
   6   2   0     3779.25     3843.81     58.28 o 
   7   2   0      855.48      866.16     19.01 o 
   8   2   0       80.60       77.24      6.93 o 
   9   2   0      757.23      749.90     20.11 o 
  10   2   0     1763.95     1711.76     35.41 o 
  11   2   0      213.35      206.93     15.46 o 
  12   2   0      371.38      409.99     22.06 o 
  13   2   0       25.20       29.65      9.71 o 
  14   2   0       86.22      101.12     19.40 o 
   1   3   0     2160.91     2365.88     33.84 o 
   2   3   0     2499.56     2631.90     46.78 o 
   3   3   0      385.08      370.32     12.85 o 
   4   3   0     2474.65     2589.38     39.20 o 
   5   3   0     7853.66     8341.95    115.61 o 
   6   3   0      740.79      793.21     22.11 o 
   7   3   0     3794.34     3795.40     59.09 o 
   8   3   0      659.18      632.06     17.29 o 
   9   3   0      635.15      613.20     43.66 o 
  10   3   0      274.04      256.76     12.60 o 
  11   3   0     1042.08     1009.58     52.78 o 
  12   3   0       82.48       78.64     12.03 o 
  13   3   0       13.70       13.89      8.86 o 
   0   4   0    19486.75    22128.01    360.98 o 
   1   4   0    22303.02    24850.03    334.81 o 
   2   4   0       26.63       22.02      5.90 o 
   3   4   0     1484.30     1414.22     28.73 o 
   4   4   0     1369.49     1335.40     28.75 o 
   5   4   0     1045.77     1087.52     29.24 o 
   6   4   0     3178.17     3184.63     49.61 o 
   7   4   0     1230.12     1240.94     49.35 o 
   8   4   0      673.58      640.04     47.81 o 
   9   4   0     2024.39     2051.72     38.66 o 
  10   4   0     1623.46     1534.15     40.91 o 
  11   4   0      272.77      259.92     17.07 o 
  12   4   0      479.31      497.35     23.88 o 
  13   4   0       96.76       97.13     18.06 o 
   1   5   0     4366.58     5026.72     69.90 o 
   2   5   0     7542.91     8033.92    109.97 o 
   3   5   0      445.38      409.35     10.45 o 
   4   5   0     1679.65     1620.38     33.73 o 
   5   5   0     1473.52     1567.13     27.14 o 
   6   5   0      254.28      261.30      9.50 o 
   7   5   0     1776.25     1747.60     31.94 o 
   8   5   0     5000.31     5127.37     78.09 o 
   9   5   0      884.33      866.88     21.79 o 
  10   5   0      414.50      426.01     20.02 o 
  11   5   0      805.85      843.08     29.87 o 
  12   5   0       12.75       23.37      9.09 o 
  13   5   0      154.52      157.46     17.58 o 
   0   6   0    18968.17    21093.07    345.19 o 
   1   6   0     2531.42     2775.22     40.88 o 
   2   6   0     2061.27     2154.32     47.29 o 
   3   6   0     2492.66     2553.75     39.53 o 
   4   6   0      654.04      676.91     19.06 o 
   5   6   0      356.69      345.69     13.47 o 
   6   6   0      751.02      729.71     29.16 o 
   7   6   0     3572.02     3691.41     57.98 o 
   8   6   0      102.72       91.68      7.38 o 
   9   6   0     1634.50     1635.79     32.97 o 
  10   6   0     1007.31      983.95     31.08 o 
  11   6   0       40.61       38.03      9.57 o 
  12   6   0      477.88      531.71     24.47 o 
  13   6   0      550.35      560.62     40.42 o 
   1   7   0     5493.71     5544.98     77.90 o 
   2   7   0     3757.81     3819.10     55.97 o 
   3   7   0      985.80      959.45     25.01 o 
   4   7   0     6852.47     6993.77     99.27 o 
   5   7   0      543.89      535.57     15.48 o 
   6   7   0       85.89       77.57      5.84 o 
   7   7   0      947.80      901.28     20.49 o 
   8   7   0     3658.75     3693.19     71.42 o 
   9   7   0       65.30       72.75     14.72 o 
  10   7   0      254.11      273.26     16.49 o 
  11   7   0      401.88      440.79     32.91 o 
  12   7   0      333.74      366.97     31.98 o 
  13   7   0      112.31      117.20     22.28 o 
   0   8   0     1020.79     1102.71     24.84 o 
   1   8   0      168.18      160.46      7.08 o 
   2   8   0     1792.27     1838.42     30.44 o 
   3   8   0     4058.01     4030.27     60.05 o 
   4   8   0       67.66       63.44      6.29 o 
   5   8   0      371.52      350.55     11.59 o 
   6   8   0       47.42       55.09      4.80 o 
   7   8   0     1511.67     1439.83     28.17 o 
   8   8   0      195.59      197.91     10.26 o 
   9   8   0     1697.22     1716.56     42.22 o 
  10   8   0      759.01      761.44     41.20 o 
  11   8   0      733.13      685.14     40.90 o 
  12   8   0      370.27      401.29     33.35 o 
  13   8   0     1154.20     1192.91     60.31 o 
   1   9   0     2491.98     2505.12     53.59 o 
   2   9   0     3879.97     3832.68     68.92 o 
   3   9   0       61.27       50.65      5.00 o 
   4   9   0     4080.36     4087.36     62.24 o 
   5   9   0      409.18      372.64     12.37 o 
   6   9   0      543.09      490.41     12.28 o 
   7   9   0     2365.30     2224.05     48.82 o 
   8   9   0     2396.11     2453.32     45.02 o 
   9   9   0     1272.91     1247.32     52.75 o 
  10   9   0      167.08      183.09     33.96 o 
  11   9   0      330.88      319.96     22.96 o 
  12   9   0      552.20      528.29     26.62 o 
  13   9   0      187.83      231.19     19.09 o 
   0  10   0      349.68      335.10     12.84 o 
   1  10   0     2837.41     2921.53     39.84 o 
   2  10   0      224.35      214.94     16.87 o 
   3  10   0     5581.39     5654.42     82.57 o 
   4  10   0      222.37      208.39      9.46 o 
   5  10   0      622.93      612.33     19.56 o 
   6  10   0     1661.22     1603.00     39.58 o 
   7  10   0     1985.39     1794.99     57.57 o 
   8  10   0      319.21      317.84     15.64 o 
   9  10   0      563.64      543.02     23.20 o 
  10  10   0      560.22      530.36     24.24 o 
  11  10   0       35.83       33.78     10.08 o 
  12  10   0      510.43      504.64     25.90 o 
   1  11   0      895.91      876.24     17.29 o 
   2  11   0     4062.05     4128.63     62.50 o 
   3  11   0      132.30      139.54     12.92 o 
   4  11   0     2064.65     2047.80     52.76 o 
   5  11   0     1629.06     1603.21     31.05 o 
   6  11   0      428.24      389.26     14.15 o 
   7  11   0     2025.49     2000.72     38.34 o 
   8  11   0     1315.79     1356.83     71.13 o 
   9  11   0      442.21      456.11     21.94 o 
  10  11   0      417.99      418.27     21.93 o 
  11  11   0      187.64      193.91     16.51 o 
  12  11   0       79.36       68.88     12.27 o 
   0  12   0      333.43      351.95     14.38 o 
   1  12   0      845.51      910.35     17.39 o 
   2  12   0       82.64       71.94      8.04 o 
   3  12   0     4154.31     4137.64     63.93 o 
   4  12   0     2772.97     2712.98     45.79 o 
   5  12   0      348.84      308.95     23.39 o 
   6  12   0     1299.50     1258.00     27.69 o 
   7  12   0     2174.43     2153.01     41.01 o 
   8  12   0      396.09      380.76     19.35 o 
   9  12   0      761.49      762.76     28.33 o 
  10  12   0      427.22      409.40     33.91 o 
  11  12   0       57.31       56.75     12.12 o 
  12  12   0      506.75      536.75     26.82 o 
   1  13   0     1063.31     1026.99     19.41 o 
   2  13   0     1300.73     1305.16     23.19 o 
   3  13   0      966.30      917.78     38.32 o 
   4  13   0     1484.79     1447.15     29.20 o 
   5  13   0     1395.63     1299.47     27.92 o 
   6  13   0      275.24      282.09     12.79 o 
   7  13   0     1011.04      988.71     24.94 o 
   8  13   0     1240.30     1207.73     35.97 o 
   9  13   0       13.06        8.71      7.71 o 
  10  13   0      346.89      376.99     21.44 o 
  11  13   0      543.15      573.56     27.05 o 
   0  14   0     5804.32     5941.61    108.93 o 
   1  14   0       28.18       26.34      9.06 o 
   2  14   0      828.86      748.19     20.48 o 
   3  14   0     2137.34     2082.48     37.77 o 
   4  14   0     2122.52     2006.81     37.46 o 
   5  14   0      548.26      535.29     32.20 o 
   6  14   0     1470.26     1475.10     31.58 o 
   7  14   0      770.59      789.61     22.25 o 
   8  14   0       87.21       74.40     15.99 o 
   9  14   0      179.55      208.20     19.99 o 
  10  14   0      414.22      385.92     22.04 o 
  11  14   0       95.51      138.68     15.58 o 
   1  15   0     1653.19     1613.11     30.87 o 
   2  15   0      409.39      408.10     15.69 o 
   3  15   0      693.68      640.32     22.77 o 
   4  15   0      842.39      823.53     18.92 o 
   5  15   0     1009.81      940.58     29.53 o 
   6  15   0       92.71       93.58      8.61 o 
   7  15   0       54.23       67.14      9.98 o 
   8  15   0      322.98      318.56     18.79 o 
   9  15   0      188.25      172.08     15.12 o 
  10  15   0       32.10       41.29     10.42 o 
  11  15   0      890.72      987.49     36.50 o 
   0  16   0     2070.59     2035.16     57.19 o 
   1  16   0      112.42      130.31     19.45 o 
   2  16   0      875.84      815.43     37.43 o 
   3  16   0     1449.29     1396.77     26.23 o 
   4  16   0     1305.66     1240.87     58.27 o 
   5  16   0       46.78       51.62      7.32 o 
   6  16   0      529.61      512.88     17.76 o 
   7  16   0      223.69      225.41     15.72 o 
   8  16   0        0.76        5.03      7.40 o 
   9  16   0       17.83       17.60     13.26 o 
  10  16   0      761.43      789.43     45.15 o 
   1  17   0     1793.54     1784.80     31.02 o 
   2  17   0      466.06      452.60     17.10 o 
   3  17   0       25.83       31.04      7.16 o 
   4  17   0      623.00      539.82     18.81 o 
   5  17   0     2364.64     2240.47     44.88 o 
   6  17   0      155.25      176.12     14.44 o 
   7  17   0      123.39      107.26     18.38 o 
   8  17   0       26.81       32.76     14.33 o 
   0  18   0      871.58      823.16     42.32 o 
   1  18   0      484.60      477.11     22.30 o 
   2  18   0      368.87      398.04     37.86 o 
   3  18   0     2361.20     2202.27     55.46 o 
   4  18   0     1147.56     1095.25     75.59 o 
   5  18   0       64.54       67.83     14.65 o 
   6  18   0      873.99      841.45     46.71 o 
   7  18   0      307.24      249.57     27.30 o 
   1  19   0      265.16      263.53     17.89 o 
   2  19   0      159.86      146.11     20.74 o 
   3  19   0      108.61      102.42     13.03 o 
   4  19   0       10.49       17.40      8.77 o 
   5  19   0     1581.23     1564.67     52.58 o 
   6  19   0      282.08      215.93     26.47 o 
   7  19   0      411.44      393.06     34.32 o 
   8  19   0      406.11      359.61     33.69 o 
   0  20   0      646.75      680.17     40.61 o 
   1  20   0      181.68      171.38     15.94 o 
   2  20   0       49.92       64.74     12.06 o 
   3  20   0      329.43      301.06     19.98 o 
   4  20   0      524.13      531.60     25.61 o 
   5  20   0       28.19       19.79      9.11 o 
   6  20   0      789.17      761.78     46.95 o 
   7  20   0      585.94      508.60     39.54 o 
   1  21   0      367.84      341.55     21.39 o 
   2  21   0      483.85      496.01     49.44 o 
   3  21   0       72.73      109.57     14.46 o 
   4  21   0      842.47      829.53     43.61 o 
   5  21   0      640.39      679.92     44.07 o 
   6  21   0       91.17       62.02     19.55 o 
   7  21   0       51.49       55.82     19.01 o 
   0  22   0      580.35      559.45     39.10 o 
   1  22   0       32.61       25.50     10.63 o 
   2  22   0      307.67      271.92     20.48 o 
   3  22   0     1396.91     1422.30     85.69 o 
   4  22   0      210.86      208.98     24.18 o 
   5  22   0        9.60       11.94     12.92 o 
   1  23   0      391.54      418.22     24.87 o 
   2  23   0      460.04      423.67     25.20 o 
   3  23   0       34.09       48.21     13.80 o 
   4  23   0      307.27      287.59     26.64 o 
   0  24   0       30.96       37.93     17.26 o 
   1  24   0      315.51      301.19     22.46 o 
  -1 -24   1      199.92      233.72     51.41 o 
   0 -24   1       34.03       50.55     11.74 o 
   1 -24   1      363.11      418.08     25.46 o 
  -4 -23   1       52.23       61.80     13.56 o 
  -3 -23   1      498.24      502.36     42.54 o 
  -2 -23   1       19.83       30.23     10.74 o 
  -1 -23   1      647.24      662.94     31.03 o 
   0 -23   1      706.85      715.00     32.23 o 
   1 -23   1       79.05      100.60     14.87 o 
   2 -23   1       16.36       34.19     12.70 o 
   3 -23   1      621.53      658.43     31.19 o 
   4 -23   1        7.72       11.86      9.75 o 
  -5 -22   1       98.76      117.93     15.63 o 
  -4 -22   1      197.48      218.91     18.96 o 
  -3 -22   1       71.39       92.17     22.06 o 
  -2 -22   1      860.25      879.36     36.13 o 
  -1 -22   1      654.40      672.89     30.64 o 
   0 -22   1      191.09      202.05     20.38 o 
   1 -22   1      703.34      744.66     32.16 o 
   2 -22   1      678.01      675.62     38.64 o 
   3 -22   1      102.58      111.31     15.05 o 
   4 -22   1      399.64      410.83     24.36 o 
   5 -22   1      162.71      215.73     19.07 o 
  -6 -21   1      770.08      903.75     52.17 o 
  -5 -21   1       33.14       37.55     11.27 o 
  -4 -21   1      227.06      255.43     31.01 o 
  -3 -21   1      218.81      223.73     18.34 o 
  -2 -21   1       56.20       83.90     13.12 o 
  -1 -21   1      257.40      307.80     25.77 o 
   0 -21   1     1503.22     1539.91     47.31 o 
   1 -21   1      153.62      188.07     39.47 o 
   2 -21   1      153.90      204.35     17.43 o 
   3 -21   1      749.65      811.38     32.70 o 
   4 -21   1      257.40      256.08     36.20 o 
   5 -21   1      279.59      328.57     49.75 o 
   6 -21   1      660.74      740.92     47.00 o 
  -7 -20   1      444.02      574.32     41.25 o 
  -6 -20   1      377.92      397.08     34.59 o 
  -5 -20   1      966.12      986.00     72.45 o 
  -4 -20   1       11.01       23.34      9.31 o 
  -3 -20   1      493.42      496.80     25.01 o 
  -2 -20   1      435.37      476.76     24.06 o 
  -1 -20   1      461.92      473.70     24.56 o 
   0 -20   1      140.54      161.66     15.74 o 
   1 -20   1      455.35      472.04     28.59 o 
   2 -20   1      835.73      823.48     31.84 o 
   3 -20   1      187.59      201.68     30.30 o 
   4 -20   1      285.85      330.84     21.05 o 
   5 -20   1      141.60      147.93     15.50 o 
   6 -20   1       81.89      127.39     22.38 o 
   7 -20   1      593.41      747.98     46.61 o 
  -8 -19   1       71.85       70.69     19.89 o 
  -7 -19   1      627.98      684.21     43.78 o 
  -6 -19   1     1886.76     1985.15     53.73 o 
  -5 -19   1       69.69       89.96     27.35 o 
  -4 -19   1      725.25      733.22     29.49 o 
  -3 -19   1      126.32      135.37     14.27 o 
  -2 -19   1      208.33      229.58     17.22 o 
  -1 -19   1       53.97       76.15     11.91 o 
   0 -19   1     1291.66     1278.78     40.01 o 
   1 -19   1      132.13      158.93     17.31 o 
   2 -19   1      132.59      138.43     14.32 o 
   3 -19   1      390.54      359.07     20.62 o 
   4 -19   1      276.02      298.84     19.32 o 
   5 -19   1       18.56        7.58      8.21 o 
   6 -19   1      441.89      506.21     37.35 o 
   7 -19   1      311.97      367.46     33.20 o 
   8 -19   1      459.56      489.66     70.96 o 
  -8 -18   1      275.99      315.68     30.57 o 
  -7 -18   1      739.05      813.56     46.46 o 
  -6 -18   1       23.21       21.20      8.91 o 
  -5 -18   1     1197.66     1211.91     38.14 o 
  -4 -18   1      183.39      215.59     20.79 o 
  -3 -18   1      213.61      218.85     16.42 o 
  -2 -18   1      371.30      428.03     21.77 o 
  -1 -18   1      656.54      648.10     26.78 o 
   0 -18   1       99.63      137.55     34.44 o 
   1 -18   1     1397.36     1391.09     41.09 o 
   2 -18   1      835.36      829.42    100.19 o 
   3 -18   1      447.76      423.12     21.74 o 
   4 -18   1      370.09      383.16     21.00 o 
   5 -18   1     1739.53     1904.50     50.58 o 
   6 -18   1       68.47      109.36     20.09 o 
   7 -18   1      870.56      857.58     26.56 o 
   8 -18   1      703.95      694.70     24.31 o 
   9 -18   1      143.42      146.45     25.06 o 
  -9 -17   1      139.37      146.36     21.26 o 
  -8 -17   1       19.75       18.33      9.48 o 
  -7 -17   1      330.00      386.77     31.54 o 
  -6 -17   1      555.46      587.53     37.22 o 
  -5 -17   1      202.27      205.29     15.77 o 
  -4 -17   1      313.71      301.03     26.52 o 
  -3 -17   1      383.89      363.45     20.01 o 
  -2 -17   1      224.80      249.17     17.06 o 
  -1 -17   1      561.54      524.77     29.03 o 
   0 -17   1      966.50      990.94     32.66 o 
   1 -17   1      334.26      347.37     19.25 o 
   2 -17   1      225.40      257.78     17.27 o 
   3 -17   1      751.20      758.91     28.23 o 
   4 -17   1      913.25      901.63     31.03 o 
   5 -17   1      225.99      258.24     20.44 o 
   6 -17   1     1234.60     1262.47     44.21 o 
   7 -17   1      187.79      169.92     13.60 o 
   8 -17   1       85.37       86.98     10.25 o 
   9 -17   1      159.15      154.80     15.77 o 
 -10 -16   1       20.55       21.23      9.70 o 
  -9 -16   1      826.03      810.01     70.47 o 
  -8 -16   1       67.74       73.87      9.61 o 
  -7 -16   1      802.51      780.36     49.85 o 
  -6 -16   1       60.33       59.99      8.15 o 
  -5 -16   1     1559.40     1500.97     41.35 o 
  -4 -16   1      243.52      261.11     16.86 o 
  -3 -16   1      216.45      204.63     34.05 o 
  -2 -16   1     2477.72     2520.33     58.37 o 
  -1 -16   1     1557.84     1542.79     41.60 o 
   0 -16   1       58.48       60.10     10.01 o 
   1 -16   1     4498.09     4534.39     91.72 o 
   2 -16   1      363.20      373.70     19.45 o 
   3 -16   1      396.31      406.84     15.44 o 
   4 -16   1      316.46      296.00     17.56 o 
   5 -16   1      349.75      383.81     13.74 o 
   6 -16   1      206.21      221.08     13.01 o 
   7 -16   1      339.20      357.43     16.26 o 
   8 -16   1      763.53      744.47     24.11 o 
   9 -16   1      197.79      213.21     21.23 o 
  10 -16   1        5.01        4.50      7.68 o 
 -11 -15   1      135.82      158.80     17.11 o 
 -10 -15   1      804.18      812.23     56.90 o 
  -9 -15   1      388.05      377.36     38.03 o 
  -8 -15   1      225.92      246.93     23.38 o 
  -7 -15   1      198.90      214.06     22.08 o 
  -6 -15   1      785.82      797.46     19.69 o 
  -5 -15   1      260.18      255.25     12.86 o 
  -4 -15   1     1332.71     1286.93     28.57 o 
  -3 -15   1      434.56      455.14     20.65 o 
  -2 -15   1      642.06      620.18     38.69 o 
  -1 -15   1      564.14      552.40     22.45 o 
   0 -15   1     3386.76     3405.48     71.74 o 
   1 -15   1      805.07      812.51     27.58 o 
   2 -15   1     2258.71     2207.93     40.69 o 
   3 -15   1      618.78      625.42     18.51 o 
   4 -15   1      145.37      145.28      8.64 o 
   5 -15   1       46.13       39.56      6.00 o 
   6 -15   1      781.09      800.89     19.63 o 
   7 -15   1       28.41       33.56      7.18 o 
   8 -15   1      119.32      133.50     16.03 o 
   9 -15   1      467.52      472.89     46.90 o 
  10 -15   1     1054.28     1090.58     41.88 o 
 -11 -14   1      651.99      713.93     30.67 o 
 -10 -14   1      177.62      184.46     16.06 o 
  -9 -14   1      592.18      557.83     25.00 o 
  -8 -14   1      481.16      484.12     25.14 o 
  -7 -14   1      532.16      551.31     19.04 o 
  -6 -14   1      467.99      468.78     14.61 o 
  -5 -14   1     2205.90     2075.02     66.23 o 
  -4 -14   1      585.86      559.92     21.08 o 
  -3 -14   1       92.92       69.50     10.58 o 
  -2 -14   1     1519.47     1515.48     46.80 o 
  -1 -14   1     1398.71     1264.93     92.19 o 
   0 -14   1       96.54       98.49     10.53 o 
   1 -14   1     2853.48     2824.56     57.09 o 
   2 -14   1     1372.20     1330.37     28.15 o 
   3 -14   1      157.97      172.05     11.85 o 
   4 -14   1     1696.86     1685.14     29.59 o 
   5 -14   1     1471.32     1464.08     41.67 o 
   6 -14   1      562.50      521.69     15.17 o 
   7 -14   1      643.20      652.76     20.74 o 
   8 -14   1     1158.81     1119.35     35.88 o 
   9 -14   1      168.76      178.71     15.46 o 
  10 -14   1      221.99      223.58     30.54 o 
  11 -14   1      663.42      647.23     29.46 o 
 -11 -13   1       12.07        5.93      8.02 o 
 -10 -13   1      460.87      466.61     23.24 o 
  -9 -13   1     1045.37     1011.56     34.01 o 
  -8 -13   1      294.39      316.35     33.78 o 
  -7 -13   1      682.86      652.74     20.24 o 
  -6 -13   1     2122.63     2161.59     35.62 o 
  -5 -13   1      320.61      301.10     11.13 o 
  -4 -13   1     1766.64     1754.90     60.96 o 
  -3 -13   1      537.70      550.57     52.92 o 
  -2 -13   1       77.90       78.10      6.65 o 
  -1 -13   1      331.44      312.06     11.28 o 
   0 -13   1     1311.64     1333.03     26.58 o 
   1 -13   1      763.26      731.21     19.32 o 
   2 -13   1      747.05      716.85     32.16 o 
   3 -13   1     1301.58     1355.73     24.56 o 
   4 -13   1      735.12      721.24     16.90 o 
   5 -13   1      161.10      158.05      8.40 o 
   6 -13   1     1421.76     1394.80     26.17 o 
   7 -13   1      702.22      678.60     20.85 o 
   8 -13   1      233.00      236.66     16.16 o 
   9 -13   1      853.39      871.55     31.54 o 
  10 -13   1      237.00      243.29     17.67 o 
  11 -13   1      125.02      144.22     15.12 o 
 -12 -12   1      200.79      209.35     17.90 o 
 -11 -12   1      353.20      347.25     20.68 o 
 -10 -12   1      295.34      273.08     17.84 o 
  -9 -12   1      117.90      103.58     11.92 o 
  -8 -12   1     1469.40     1474.80     47.40 o 
  -7 -12   1     2630.53     2660.42     41.38 o 
  -6 -12   1      752.50      691.05     25.82 o 
  -5 -12   1     3190.04     3216.57     50.63 o 
  -4 -12   1       15.84       14.47      4.22 o 
  -3 -12   1     1711.58     1704.23     31.91 o 
  -2 -12   1     3993.57     4162.08     54.00 o 
  -1 -12   1      191.04      207.13     13.22 o 
   0 -12   1      512.39      507.01     14.14 o 
   1 -12   1     1447.16     1358.11     26.55 o 
   2 -12   1     1049.92     1096.31     20.45 o 
   3 -12   1      998.09      955.65     19.12 o 
   4 -12   1      777.96      818.50     37.40 o 
   5 -12   1     2906.02     2912.79     52.33 o 
   6 -12   1      349.93      369.52     12.75 o 
   7 -12   1      511.39      509.10     17.47 o 
   8 -12   1     2893.25     2916.10     66.16 o 
   9 -12   1      111.40       93.68     11.83 o 
  10 -12   1      638.52      621.24     26.77 o 
  11 -12   1      426.13      423.60     23.03 o 
  12 -12   1       22.75       42.05     10.74 o 
 -12 -11   1      204.49      208.52     17.59 o 
 -11 -11   1       39.84       33.14      9.69 o 
 -10 -11   1      336.88      321.18     18.87 o 
  -9 -11   1      927.88      875.00     30.34 o 
  -8 -11   1      334.48      326.85     26.58 o 
  -7 -11   1     1412.59     1427.71     43.50 o 
  -6 -11   1      498.17      493.80     15.76 o 
  -5 -11   1      340.38      348.41     11.69 o 
  -4 -11   1     1823.53     1822.31     25.26 o 
  -3 -11   1     3541.26     3600.99     47.56 o 
  -2 -11   1       54.65       60.27      7.97 o 
  -1 -11   1     2402.60     2312.36     40.20 o 
   0 -11   1     2357.78     2403.39     33.10 o 
   1 -11   1      614.69      615.33     15.39 o 
   2 -11   1      756.49      726.61     15.30 o 
   3 -11   1     3055.31     3276.21     45.74 o 
   4 -11   1     1349.77     1404.42     51.81 o 
   5 -11   1      814.10      786.88     19.11 o 
   6 -11   1     3165.02     3311.06     52.66 o 
   7 -11   1      771.53      764.16     32.08 o 
   8 -11   1      152.82      168.77     38.30 o 
   9 -11   1     1365.40     1373.64     56.55 o 
  10 -11   1      206.83      209.52     15.94 o 
  11 -11   1       98.99       95.19     12.93 o 
  12 -11   1      365.80      381.91     22.67 o 
 -12 -10   1      419.75      431.67     33.74 o 
 -11 -10   1      329.99      343.48     19.85 o 
 -10 -10   1      292.62      294.55     21.21 o 
  -9 -10   1     1079.23     1018.60     39.59 o 
  -8 -10   1      835.71      853.82     22.51 o 
  -7 -10   1     1401.87     1418.30     25.38 o 
  -6 -10   1     2303.03     2285.92     30.75 o 
  -5 -10   1     1514.45     1494.75     21.92 o 
  -4 -10   1     1786.23     1690.85     23.44 o 
  -3 -10   1      277.31      268.16      7.47 o 
  -2 -10   1     2718.38     2672.23     36.15 o 
  -1 -10   1      617.96      609.45     14.69 o 
   0 -10   1      530.56      544.73     12.24 o 
   1 -10   1     4350.46     4719.23     52.97 o 
   2 -10   1     3198.90     3357.27     45.49 o 
   3 -10   1     1301.97     1350.01     22.67 o 
   4 -10   1     1516.76     1526.10     25.15 o 
   5 -10   1     1244.66     1216.27     23.64 o 
   6 -10   1      391.06      406.10     19.82 o 
   7 -10   1      531.50      542.95     16.94 o 
   8 -10   1     1655.89     1576.07     41.83 o 
   9 -10   1      182.38      158.84     13.49 o 
  10 -10   1      468.03      454.48     22.13 o 
  11 -10   1      280.66      297.81     18.85 o 
  12 -10   1      230.69      219.59     17.89 o 
 -13  -9   1      865.26      874.84     49.92 o 
 -12  -9   1      582.40      586.90     38.81 o 
 -11  -9   1       93.15      107.42     14.33 o 
 -10  -9   1      509.56      489.20     22.32 o 
  -9  -9   1      786.88      746.19     34.25 o 
  -8  -9   1      270.80      250.85     13.78 o 
  -7  -9   1     2831.12     2811.12     65.70 o 
  -6  -9   1      544.09      532.89     11.49 o 
  -5  -9   1      421.28      400.23      9.47 o 
  -4  -9   1      946.45     1013.31     15.90 o 
  -3  -9   1     8410.46     8840.00     95.01 o 
  -2  -9   1     1529.72     1586.51     37.07 o 
  -1  -9   1     4848.08     5001.88     61.56 o 
   0  -9   1     5668.17     5756.52     79.10 o 
   1  -9   1      412.84      410.22      7.92 o 
   2  -9   1     1381.74     1295.58     21.13 o 
   3  -9   1     5437.52     5760.98     72.50 o 
   4  -9   1      145.67      156.71      7.02 o 
   5  -9   1      984.35      913.40     17.58 o 
   6  -9   1      177.49      172.77      7.97 o 
   7  -9   1      699.42      693.69     18.76 o 
   8  -9   1       16.74       19.74      6.97 o 
   9  -9   1     1517.32     1515.68     41.60 o 
  10  -9   1      201.07      201.49     15.13 o 
  11  -9   1       27.80       42.96     10.65 o 
  12  -9   1      956.50     1016.64     36.43 o 
 -13  -8   1      150.25      142.42     16.30 o 
 -12  -8   1     1187.80     1231.78     40.63 o 
 -11  -8   1      183.93      182.98     12.35 o 
 -10  -8   1       68.02       69.95      8.51 o 
  -9  -8   1      501.11      474.33     17.06 o 
  -8  -8   1      967.25      942.39     20.00 o 
  -7  -8   1      666.02      627.12     17.52 o 
  -6  -8   1      904.18      893.45     20.59 o 
  -5  -8   1      324.34      303.07      8.01 o 
  -4  -8   1     1136.91     1148.11     17.01 o 
  -3  -8   1      670.78      740.55     12.22 o 
  -2  -8   1     6388.92     6609.21     71.63 o 
  -1  -8   1     2067.05     2081.81     28.13 o 
   0  -8   1      685.43      638.60     11.45 o 
   1  -8   1     2639.97     2786.07     37.45 o 
   2  -8   1     2615.64     2486.10     34.22 o 
   3  -8   1      311.99      333.58      9.08 o 
   4  -8   1     1929.28     1929.82     39.85 o 
   5  -8   1      228.95      209.60      8.47 o 
   6  -8   1     1882.56     1861.32     28.63 o 
   7  -8   1      246.45      224.84     14.27 o 
   8  -8   1     1194.83     1212.09     34.35 o 
   9  -8   1      146.24      142.33     12.18 o 
  10  -8   1      330.45      288.17     17.40 o 
  11  -8   1      966.81      939.21     37.66 o 
  12  -8   1      209.73      230.86     17.74 o 
  13  -8   1      207.92      221.45     27.45 o 
 -13  -7   1     1320.57     1348.56     44.47 o 
 -12  -7   1      321.60      340.44     21.01 o 
 -11  -7   1      497.78      471.39     18.22 o 
 -10  -7   1      576.10      556.37     19.02 o 
  -9  -7   1      874.60      887.44     23.50 o 
  -8  -7   1      358.23      370.43     11.90 o 
  -7  -7   1      324.55      322.35      9.02 o 
  -6  -7   1     1182.80     1194.81     16.75 o 
  -5  -7   1      292.56      284.79      6.91 o 
  -4  -7   1     3924.06     4254.79     48.37 o 
  -3  -7   1     8801.51     8904.09     94.69 o 
  -2  -7   1     2379.25     2437.14     29.04 o 
  -1  -7   1     1240.18     1177.52     23.12 o 
   0  -7   1    13836.35    14954.98    172.05 o 
   1  -7   1     1411.50     1551.89     22.63 o 
   2  -7   1     1917.73     2025.61     40.08 o 
   3  -7   1    12538.49    13464.52    158.29 o 
   4  -7   1      946.07     1030.91     17.60 o 
   5  -7   1     2105.67     2111.86     30.60 o 
   6  -7   1      590.94      613.93     13.08 o 
   7  -7   1     2689.77     2712.76     45.87 o 
   8  -7   1      165.37      146.95     11.53 o 
   9  -7   1     1281.63     1265.19     29.68 o 
  10  -7   1      351.17      367.46     15.86 o 
  11  -7   1       88.16       73.47      9.41 o 
  12  -7   1      646.69      671.56     30.20 o 
  13  -7   1      419.28      375.02     31.98 o 
 -13  -6   1      158.87      181.19     30.91 o 
 -12  -6   1      582.18      596.10     26.92 o 
 -11  -6   1      721.43      715.91     32.65 o 
 -10  -6   1     1020.07     1011.76     26.25 o 
  -9  -6   1      317.10      313.02     13.62 o 
  -8  -6   1     1673.50     1704.93     55.32 o 
  -7  -6   1      222.30      225.56      7.60 o 
  -6  -6   1     1530.59     1551.16     19.91 o 
  -5  -6   1     2007.99     1936.54     22.96 o 
  -4  -6   1     1285.01     1237.53     15.79 o 
  -3  -6   1      719.40      735.60     26.27 o 
  -2  -6   1     6740.19     7053.20     75.06 o 
  -1  -6   1     2990.28     3260.77     40.38 o 
   0  -6   1     6898.53     7389.66     77.90 o 
   1  -6   1     2444.83     2592.39     33.79 o 
   2  -6   1     7563.01     8061.41     96.03 o 
   3  -6   1       70.27       73.85      4.35 o 
   4  -6   1     3810.81     3972.62     50.77 o 
   5  -6   1     3657.79     3815.33     49.42 o 
   6  -6   1     2102.08     2100.93     27.37 o 
   7  -6   1      254.90      231.67      9.04 o 
   8  -6   1     1177.56     1138.77     71.45 o 
   9  -6   1      206.56      196.03     11.36 o 
  10  -6   1      223.58      219.24     22.88 o 
  11  -6   1      915.72      929.75     31.46 o 
  12  -6   1      242.20      230.41     15.98 o 
  13  -6   1      148.29      157.00     30.86 o 
 -13  -5   1      582.60      588.75     41.61 o 
 -12  -5   1      558.20      576.18     26.39 o 
 -11  -5   1       51.27       65.27      8.58 o 
 -10  -5   1      974.67      944.62     24.94 o 
  -9  -5   1     1153.04     1171.47     27.24 o 
  -8  -5   1     1629.71     1682.91     28.03 o 
  -7  -5   1     3109.89     3148.34     38.78 o 
  -6  -5   1      695.05      670.36     11.52 o 
  -5  -5   1     1150.36     1259.36     16.30 o 
  -4  -5   1     3841.57     3949.77     40.69 o 
  -3  -5   1     9623.06    10020.17     95.91 o 
  -2  -5   1     1734.32     1758.35     21.21 o 
  -1  -5   1     1572.20     1725.92     22.64 o 
   0  -5   1     9795.45    10660.36    124.27 o 
   1  -5   1     1634.50     1814.03     24.37 o 
   2  -5   1     2540.60     2763.71     35.52 o 
   3  -5   1     7868.18     8315.68     98.82 o 
   4  -5   1     4348.03     4775.27     59.27 o 
   5  -5   1     1202.10     1239.82     17.50 o 
   6  -5   1     1896.33     1901.20     24.88 o 
   7  -5   1     1630.30     1638.79     26.51 o 
   8  -5   1      238.63      227.70     12.22 o 
   9  -5   1     1951.57     1939.53     38.83 o 
  10  -5   1     1167.14     1180.69     29.17 o 
  11  -5   1      152.22      169.21     12.02 o 
  12  -5   1      848.15      898.75     27.03 o 
  13  -5   1      421.32      459.02     24.71 o 
 -13  -4   1       13.98       17.73      8.87 o 
 -12  -4   1      201.66      212.76     19.67 o 
 -11  -4   1     1008.70      990.72     33.45 o 
 -10  -4   1      924.82      878.39     23.76 o 
  -9  -4   1      419.71      405.21     14.88 o 
  -8  -4   1      977.43     1005.12     23.43 o 
  -7  -4   1      451.74      427.72      9.63 o 
  -6  -4   1     2406.52     2445.34     27.80 o 
  -5  -4   1     3107.37     3068.05     32.94 o 
  -4  -4   1     3105.63     3289.31     34.33 o 
  -3  -4   1     1176.18     1135.34     22.98 o 
  -2  -4   1     2594.57     2719.39     27.79 o 
  -1  -4   1     5799.74     6484.47     75.69 o 
   0  -4   1     9742.37    11178.19    129.53 o 
   1  -4   1    15348.09    17499.39    201.27 o 
   2  -4   1     3876.77     4241.49     51.69 o 
   3  -4   1     4002.01     4406.94     53.97 o 
   4  -4   1      856.65      755.06     11.65 o 
   5  -4   1    11439.38    12327.04    129.79 o 
   6  -4   1      970.78      955.99     14.35 o 
   7  -4   1     1217.92     1261.02     26.42 o 
   8  -4   1      727.74      772.42     20.54 o 
   9  -4   1      845.97      818.24     22.19 o 
  10  -4   1     1318.52     1320.43     31.63 o 
  11  -4   1      997.22      963.67     26.72 o 
  12  -4   1      175.14      169.91     12.47 o 
  13  -4   1      113.07      120.62     14.96 o 
 -13  -3   1      490.94      513.91     25.66 o 
 -12  -3   1      489.11      490.03     24.15 o 
 -11  -3   1       62.13       78.12     11.45 o 
 -10  -3   1     1413.74     1370.05     47.70 o 
  -9  -3   1      891.36      905.16     22.94 o 
  -8  -3   1      108.98      105.80      7.80 o 
  -7  -3   1     2439.91     2572.21     36.33 o 
  -6  -3   1     2498.56     2650.78     32.31 o 
  -5  -3   1      255.47      261.09      6.19 o 
  -4  -3   1     5542.16     5605.32     55.40 o 
  -3  -3   1    11773.57    12754.83    120.54 o 
  -2  -3   1     4738.81     5166.33     50.06 o 
   0  -3   1     3285.64     3633.72     43.58 o 
   1  -3   1      591.43      638.46      9.93 o 
   2  -3   1     2981.86     3298.84     51.95 o 
   3  -3   1     3756.44     4281.61     46.72 o 
   4  -3   1     2448.78     2506.39     29.26 o 
   5  -3   1     1736.05     1810.12     26.19 o 
   6  -3   1     7127.54     7545.13     92.32 o 
   7  -3   1     2228.02     2359.88     41.17 o 
   8  -3   1      793.59      737.17     40.91 o 
   9  -3   1     1708.88     1724.82     74.44 o 
  10  -3   1      227.05      227.06     12.49 o 
  11  -3   1      209.55      221.28     12.98 o 
  12  -3   1      661.70      670.78     22.65 o 
  13  -3   1      594.92      599.31     35.32 o 
 -14  -2   1      752.05      763.44     45.54 o 
 -13  -2   1        7.88       13.22      9.01 o 
 -12  -2   1      453.99      426.55     22.42 o 
 -11  -2   1     1540.36     1537.84    124.83 o 
 -10  -2   1      728.26      738.82     21.35 o 
  -9  -2   1     1182.46     1152.22     26.32 o 
  -8  -2   1      568.75      623.80     18.77 o 
  -7  -2   1     2263.41     2238.93     32.42 o 
  -6  -2   1      873.61      934.81     16.39 o 
  -5  -2   1     7486.76     7630.87     74.61 o 
  -4  -2   1    11535.27    12801.43    121.43 o 
  -3  -2   1     3602.01     3602.33     36.06 o 
  -2  -2   1    28153.08    32017.04    339.84 o 
  -1  -2   1     3081.63     3437.81     41.09 o 
   0  -2   1      119.16      152.84     11.21 o 
   1  -2   1     5611.04     6110.77     71.56 o 
   2  -2   1     5748.38     6660.72     78.41 o 
   3  -2   1     7163.53     8233.57     97.04 o 
   4  -2   1     5447.13     5856.04     70.93 o 
   5  -2   1    10847.84    11954.56    140.82 o 
   6  -2   1      170.23      167.89      6.31 o 
   7  -2   1      934.31      912.90     20.99 o 
   8  -2   1      206.60      182.94     11.90 o 
   9  -2   1      169.51      150.21     16.18 o 
  10  -2   1      682.65      683.36     20.87 o 
  11  -2   1     1562.68     1537.21     34.85 o 
  12  -2   1       42.68       41.70      7.97 o 
  13  -2   1      573.64      579.63     46.51 o 
 -14  -1   1      222.11      212.65     18.93 o 
 -13  -1   1     1005.43     1020.09     36.69 o 
 -12  -1   1      659.46      629.63     27.15 o 
 -11  -1   1       99.56      140.77     27.96 o 
 -10  -1   1     1696.78     1652.51     34.62 o 
  -9  -1   1      369.63      383.53     14.17 o 
  -8  -1   1      876.36      904.54     21.32 o 
  -7  -1   1      573.75      606.86     12.84 o 
  -6  -1   1     3510.69     3647.99     47.52 o 
  -5  -1   1      152.23      153.76      5.83 o 
  -3  -1   1     3114.81     3128.22     34.55 o 
  -2  -1   1      835.24      831.37     11.88 o 
  -1  -1   1     2121.98     2386.16     33.42 o 
   1  -1   1      583.66      671.77     13.51 o 
   2  -1   1     2150.16     2418.67     35.05 o 
   3  -1   1      436.59      425.15      9.86 o 
   4  -1   1      647.07      706.52     11.84 o 
   5  -1   1      221.46      219.82      8.67 o 
   6  -1   1     4661.81     4912.98     73.00 o 
   7  -1   1     1735.18     1719.99     35.34 o 
   8  -1   1       79.36       74.80      6.98 o 
   9  -1   1      272.99      269.56     12.38 o 
  10  -1   1     2416.53     2470.17     46.51 o 
  11  -1   1      633.08      606.94     20.38 o 
  12  -1   1     1841.05     1916.05     51.88 o 
  13  -1   1      648.85      672.38     37.00 o 
 -14   0   1      474.33      525.38     27.26 o 
 -13   0   1       54.99       52.39     16.16 o 
 -12   0   1      496.29      436.29     22.64 o 
 -11   0   1     1915.45     1884.92     49.41 o 
 -10   0   1       99.65       93.04     12.65 o 
  -9   0   1       99.63       82.12      7.55 o 
  -8   0   1      286.88      315.83     11.97 o 
  -7   0   1      569.16      548.18     12.05 o 
  -6   0   1       32.59       47.28      3.76 o 
  -5   0   1     1357.66     1196.62     18.44 o 
  -4   0   1     4313.53     4632.54     56.61 o 
  -3   0   1     5739.04     6587.56     77.78 o 
  -2   0   1     1181.01     1069.61     14.45 o 
  -1   0   1    14093.85    15643.32    272.01 o 
   1   0   1    24500.12    28571.17    396.13 o 
   2   0   1    22607.94    25479.45    385.72 o 
   3   0   1     4783.06     5472.99     92.85 o 
   4   0   1    12296.67    14017.83    188.54 o 
   5   0   1     8115.53     8903.79    123.37 o 
   6   0   1      294.34      300.55     10.53 o 
   7   0   1       48.25       36.29      5.17 o 
   8   0   1      528.94      521.04     18.19 o 
   9   0   1        4.65        3.31      4.53 o 
  10   0   1      381.09      351.42     14.73 o 
  11   0   1     2850.23     2792.28     52.38 o 
  12   0   1      676.23      670.57     28.07 o 
  13   0   1      460.77      475.90     49.19 o 
 -14   1   1      216.01      233.84     24.45 o 
 -13   1   1     1002.85      968.78     35.56 o 
 -12   1   1      690.83      699.20     28.66 o 
 -11   1   1      102.63      101.54     12.17 o 
 -10   1   1     1685.00     1715.50     67.96 o 
  -9   1   1      401.39      428.46     15.56 o 
  -8   1   1      872.24      901.67     21.17 o 
  -7   1   1      488.73      521.47     17.65 o 
  -6   1   1     3421.21     3530.50     46.11 o 
  -5   1   1      151.88      159.80      6.67 o 
  -4   1   1      601.99      510.11     10.93 o 
  -3   1   1     3062.31     3109.68     57.58 o 
  -2   1   1      846.79      733.13     15.71 o 
  -1   1   1     2188.53     2450.78     41.86 o 
   0   1   1    11152.98    11512.78    273.22 o 
   1   1   1      566.84      668.97     10.92 o 
   2   1   1     2261.45     2483.14     35.50 o 
   3   1   1      419.80      421.07      9.62 o 
   4   1   1      669.21      738.51     23.81 o 
   5   1   1      199.86      196.30      8.11 o 
   6   1   1     4576.50     4821.89     60.59 o 
   7   1   1     1729.13     1731.94     31.97 o 
   8   1   1       69.74       73.69      6.84 o 
   9   1   1      276.54      277.59     12.31 o 
  10   1   1     2420.28     2478.79     46.43 o 
  11   1   1      616.87      646.84     31.61 o 
  12   1   1     1818.91     1905.90     66.62 o 
  13   1   1      675.99      694.30     29.78 o 
 -14   2   1      765.21      766.85     44.90 o 
 -13   2   1        8.32       14.31      8.84 o 
 -12   2   1      498.30      477.84     23.61 o 
 -11   2   1     1547.30     1596.84     44.17 o 
 -10   2   1      735.03      731.75     40.93 o 
  -9   2   1     1143.07     1092.32     25.22 o 
  -8   2   1      554.05      618.86     16.74 o 
  -7   2   1     2217.64     2199.11     31.93 o 
  -6   2   1      820.74      874.18     18.20 o 
  -5   2   1     7255.15     7364.87    147.55 o 
  -4   2   1    11631.82    12665.71    210.45 o 
  -3   2   1     3635.45     3650.12    103.72 o 
  -2   2   1    28144.68    29660.25    617.52 o 
  -1   2   1     3256.41     3522.93     58.95 o 
   0   2   1      121.91      150.16      9.34 o 
   1   2   1     5712.82     6032.47     82.06 o 
   2   2   1     5692.42     6647.48     90.01 o 
   3   2   1     7096.02     8063.16    109.56 o 
   4   2   1     5614.21     5948.82     83.24 o 
   5   2   1    10856.51    11864.45    161.71 o 
   6   2   1      177.87      191.33      8.52 o 
   7   2   1      901.76      831.05     19.33 o 
   8   2   1      218.18      216.51     10.65 o 
   9   2   1      184.09      188.86     10.37 o 
  10   2   1      646.55      649.72     19.73 o 
  11   2   1     1578.50     1563.64     43.16 o 
  12   2   1       46.75       57.43     11.01 o 
  13   2   1      572.68      614.78     31.08 o 
 -13   3   1      520.74      528.56     25.96 o 
 -12   3   1      499.37      524.80     30.69 o 
 -11   3   1       59.57       62.68     10.71 o 
 -10   3   1     1384.08     1367.53     38.20 o 
  -9   3   1      895.19      867.22     50.36 o 
  -8   3   1      108.48      102.94      6.97 o 
  -7   3   1     2428.49     2492.73     35.40 o 
  -6   3   1     2382.19     2441.14     39.58 o 
  -5   3   1      255.11      239.69     10.53 o 
  -4   3   1     5385.72     5315.19     92.35 o 
  -3   3   1    11732.87    12323.96    204.00 o 
  -2   3   1     4822.20     4977.34    105.24 o 
   0   3   1     3004.93     3336.63     57.62 o 
   1   3   1      552.73      579.96     10.61 o 
   2   3   1     3177.27     3506.90     42.59 o 
   3   3   1     4167.28     4731.12     66.04 o 
   4   3   1     2596.08     2677.29     51.41 o 
   5   3   1     1718.21     1773.97     29.98 o 
   6   3   1     7013.96     7247.66    103.03 o 
   7   3   1     2134.09     2229.34     38.56 o 
   8   3   1      804.58      764.16     19.43 o 
   9   3   1     1774.05     1858.95     55.31 o 
  10   3   1      228.69      223.57     11.95 o 
  11   3   1      210.39      207.19     24.26 o 
  12   3   1      675.86      683.75     27.95 o 
  13   3   1      605.59      626.14     27.88 o 
 -13   4   1       11.68        9.30      8.98 o 
 -12   4   1      232.17      239.05     18.14 o 
 -11   4   1     1000.83     1003.99     33.27 o 
 -10   4   1      961.95      912.26     29.88 o 
  -9   4   1      421.90      392.12     18.43 o 
  -8   4   1     1066.32     1112.92     20.28 o 
  -7   4   1      457.98      448.44     16.83 o 
  -6   4   1     2487.47     2628.35     52.14 o 
  -5   4   1     3183.00     3160.82     59.38 o 
  -4   4   1     3023.85     3044.25     56.13 o 
  -3   4   1     1243.24     1326.26     41.15 o 
  -2   4   1     2596.37     2668.25     47.95 o 
  -1   4   1     5483.13     6057.94     71.99 o 
   0   4   1     9696.96    10878.41    337.21 o 
   1   4   1    15489.09    17222.28    229.89 o 
   2   4   1     3753.20     4017.64     48.66 o 
   3   4   1     3997.47     4391.02     53.77 o 
   4   4   1      924.91      804.31     15.81 o 
   5   4   1    11391.86    12134.81    165.28 o 
   6   4   1      951.93      936.56     24.96 o 
   7   4   1     1172.19     1197.60     24.62 o 
   8   4   1      704.83      689.30     32.59 o 
   9   4   1      823.80      778.88     20.76 o 
  10   4   1     1344.26     1369.86     30.52 o 
  11   4   1      999.21      977.61     32.35 o 
  12   4   1      169.02      171.54     15.28 o 
  13   4   1      108.28      120.35     14.28 o 
 -13   5   1      620.16      626.16     58.07 o 
 -12   5   1      551.49      532.20     24.98 o 
 -11   5   1       49.31       56.90     10.45 o 
 -10   5   1      937.96      906.40     29.69 o 
  -9   5   1     1142.09     1126.62     32.64 o 
  -8   5   1     1637.67     1558.52     30.43 o 
  -7   5   1     3195.17     3255.84     51.93 o 
  -6   5   1      738.97      679.61     25.60 o 
  -5   5   1     1146.33     1220.19     27.90 o 
  -4   5   1     3884.91     3910.53     90.95 o 
  -3   5   1     9434.82     9695.45    162.89 o 
  -2   5   1     1742.91     1763.69     29.11 o 
  -1   5   1     1641.36     1773.99     23.59 o 
   0   5   1     9452.38    10075.69    136.21 o 
   1   5   1     1703.83     1887.87     28.86 o 
   2   5   1     2590.95     2789.03     41.48 o 
   3   5   1     8036.47     8503.02    100.46 o 
   4   5   1     4329.84     4627.11     57.72 o 
   5   5   1     1141.94     1132.16     21.38 o 
   6   5   1     1724.41     1726.16     30.58 o 
   7   5   1     1571.54     1539.51     29.35 o 
   8   5   1      249.18      210.93     13.80 o 
   9   5   1     2090.02     2087.51     39.28 o 
  10   5   1     1163.97     1109.45     26.81 o 
  11   5   1      162.13      174.43     14.32 o 
  12   5   1      787.60      823.66     30.75 o 
  13   5   1      434.27      446.83     35.44 o 
 -13   6   1      149.12      120.13     22.38 o 
 -12   6   1      582.37      607.94     26.73 o 
 -11   6   1      656.89      693.72     26.87 o 
 -10   6   1     1075.11     1089.58     33.25 o 
  -9   6   1      275.17      247.37     15.21 o 
  -8   6   1     1598.88     1613.53     31.32 o 
  -7   6   1      207.06      188.58     10.09 o 
  -6   6   1     1567.31     1561.29     35.30 o 
  -5   6   1     2022.67     1845.47     38.83 o 
  -4   6   1     1317.39     1200.46     27.12 o 
  -3   6   1      746.23      761.32     16.32 o 
  -2   6   1     6751.98     6952.14     96.18 o 
  -1   6   1     2880.37     3053.87     38.78 o 
   0   6   1     6831.48     7379.52    101.33 o 
   1   6   1     2420.63     2592.68     38.76 o 
   2   6   1     7539.25     7996.58    110.40 o 
   3   6   1       73.56       79.40      4.27 o 
   4   6   1     3805.79     3942.20     50.10 o 
   5   6   1     3777.57     3895.21     56.49 o 
   6   6   1     2100.78     2044.15     55.42 o 
   7   6   1      283.17      276.89     18.06 o 
   8   6   1     1173.78     1159.98     25.21 o 
   9   6   1      223.38      228.36     12.84 o 
  10   6   1      230.48      225.85     11.93 o 
  11   6   1      903.14      910.33     30.85 o 
  12   6   1      214.00      202.77     25.11 o 
  13   6   1      156.89      166.89     24.23 o 
 -13   7   1     1311.34     1444.58     67.57 o 
 -12   7   1      337.45      359.51     32.08 o 
 -11   7   1      489.09      462.29     22.28 o 
 -10   7   1      525.36      503.23     27.28 o 
  -9   7   1      901.20      916.21     28.73 o 
  -8   7   1      352.38      343.48     16.13 o 
  -7   7   1      350.29      361.48     21.33 o 
  -6   7   1     1159.99     1170.86     29.20 o 
  -5   7   1      283.42      261.01     11.75 o 
  -4   7   1     3915.10     4218.22     62.64 o 
  -3   7   1     8676.20     8602.47    119.22 o 
  -2   7   1     2353.12     2322.42     53.99 o 
  -1   7   1     1262.48     1190.50     21.89 o 
   0   7   1    13846.76    14791.96    199.26 o 
   1   7   1     1484.09     1653.06     27.04 o 
   2   7   1     1971.26     2086.09     52.35 o 
   3   7   1    12848.59    13482.67    157.29 o 
   4   7   1     1033.62     1106.05     19.13 o 
   5   7   1     2082.06     2039.57     29.65 o 
   6   7   1      612.37      630.95     13.88 o 
   7   7   1     2663.96     2655.72     44.48 o 
   8   7   1      161.85      175.89      9.60 o 
   9   7   1     1312.89     1245.57     27.72 o 
  10   7   1      306.11      346.20     27.69 o 
  11   7   1       84.19       96.53     18.23 o 
  12   7   1      638.05      691.24     42.76 o 
  13   7   1      406.31      386.40     27.86 o 
 -13   8   1      163.07      163.67     24.82 o 
 -12   8   1     1214.63     1210.56     58.75 o 
 -11   8   1      191.67      179.22     22.91 o 
 -10   8   1       80.77       80.86     10.61 o 
  -9   8   1      491.74      510.94     21.09 o 
  -8   8   1     1010.24      942.35     27.85 o 
  -7   8   1      619.26      589.63     20.20 o 
  -6   8   1      964.70      968.01     26.21 o 
  -5   8   1      355.43      338.59     12.24 o 
  -4   8   1     1132.76     1092.41     21.47 o 
  -3   8   1      689.37      763.05     16.32 o 
  -2   8   1     6201.23     6308.34     89.00 o 
  -1   8   1     2107.36     2072.47     46.65 o 
   0   8   1      696.30      658.06     12.41 o 
   1   8   1     2584.32     2662.26     40.99 o 
   2   8   1     2649.49     2483.48     39.06 o 
   3   8   1      328.58      361.96     10.95 o 
   4   8   1     2117.64     2065.27     48.91 o 
   5   8   1      247.97      244.11     11.36 o 
   6   8   1     1899.06     1812.71     28.12 o 
   7   8   1      206.09      200.39      8.73 o 
   8   8   1     1086.52     1054.16     21.04 o 
   9   8   1      139.21      146.99     10.16 o 
  10   8   1      337.86      318.87     18.79 o 
  11   8   1      955.59      970.75     37.08 o 
  12   8   1      218.71      205.85     32.01 o 
  13   8   1      200.75      238.00     19.36 o 
 -13   9   1      878.54      900.57     36.07 o 
 -12   9   1      580.26      609.82     41.15 o 
 -11   9   1       93.10       87.90     18.97 o 
 -10   9   1      512.80      495.73     34.03 o 
  -9   9   1      820.08      812.57     26.89 o 
  -8   9   1      270.73      259.53     14.69 o 
  -7   9   1     2754.30     2745.91     47.28 o 
  -6   9   1      517.00      510.83     15.09 o 
  -5   9   1      434.05      411.71     15.56 o 
  -4   9   1      967.46     1009.36     20.78 o 
  -3   9   1     8415.12     8761.58    122.43 o 
  -2   9   1     1473.62     1511.21     62.36 o 
  -1   9   1     4809.24     4902.75     61.80 o 
   0   9   1     5979.74     6057.73     82.51 o 
   1   9   1      371.80      361.55     10.47 o 
   2   9   1     1396.12     1286.69     31.59 o 
   3   9   1     5411.14     5588.30     81.36 o 
   4   9   1      164.52      165.40      9.05 o 
   5   9   1      949.94      852.61     16.01 o 
   6   9   1      187.97      171.62     11.00 o 
   7   9   1      623.65      593.62     23.45 o 
   8   9   1       17.20       12.70      5.22 o 
   9   9   1     1471.46     1488.00     33.09 o 
  10   9   1      206.58      195.83     15.58 o 
  11   9   1       25.66       21.83     13.89 o 
  12   9   1      996.88      923.86     53.68 o 
 -12  10   1      455.50      432.86     24.40 o 
 -11  10   1      327.48      321.19     20.46 o 
 -10  10   1      282.99      277.80     18.21 o 
  -9  10   1     1039.92     1028.73     33.14 o 
  -8  10   1      732.94      669.72     24.96 o 
  -7  10   1     1317.17     1305.03     27.89 o 
  -6  10   1     2303.93     2255.44     39.97 o 
  -5  10   1     1664.24     1624.28     31.14 o 
  -4  10   1     1868.36     1781.20     33.17 o 
  -3  10   1      258.28      220.13      9.04 o 
  -2  10   1     2587.66     2451.87     34.67 o 
  -1  10   1      715.25      704.55     14.21 o 
   0  10   1      507.33      513.64     11.36 o 
   1  10   1     4257.07     4445.26     65.77 o 
   2  10   1     3190.44     3264.74     50.61 o 
   3  10   1     1321.39     1348.04     31.56 o 
   4  10   1     1542.63     1527.23     28.91 o 
   5  10   1     1256.30     1227.76     25.61 o 
   6  10   1      395.26      416.80     22.66 o 
   7  10   1      485.20      449.85     15.50 o 
   8  10   1     1613.47     1484.37     55.91 o 
   9  10   1      183.15      181.39     11.43 o 
  10  10   1      463.50      468.73     22.89 o 
  11  10   1      309.03      297.29     39.34 o 
  12  10   1      225.25      211.72     18.03 o 
 -12  11   1      199.20      210.99     17.93 o 
 -11  11   1       41.15       54.76     10.93 o 
 -10  11   1      357.79      363.09     20.52 o 
  -9  11   1      912.59      857.65     29.86 o 
  -8  11   1      342.60      342.87     42.15 o 
  -7  11   1     1457.88     1417.69     44.46 o 
  -6  11   1      502.75      472.93     15.23 o 
  -5  11   1      336.80      323.91     12.22 o 
  -4  11   1     1913.50     1846.54     34.40 o 
  -3  11   1     3538.24     3552.38     55.25 o 
  -2  11   1       56.63       53.70      4.66 o 
  -1  11   1     2354.78     2273.46     37.67 o 
   0  11   1     2395.67     2375.85     33.95 o 
   1  11   1      648.98      662.50     28.88 o 
   2  11   1      782.47      728.67     17.06 o 
   3  11   1     3072.13     3149.52     50.38 o 
   4  11   1     1298.48     1345.46     42.33 o 
   5  11   1      841.88      797.83     23.15 o 
   6  11   1     3138.35     3114.94     52.77 o 
   7  11   1      752.71      742.28     20.57 o 
   8  11   1      147.64      149.39     13.12 o 
   9  11   1     1313.72     1276.94     37.90 o 
  10  11   1      219.68      184.84     17.41 o 
  11  11   1      100.33       98.86     13.44 o 
  12  11   1      347.61      335.24     21.82 o 
 -12  12   1      181.15      173.88     16.85 o 
 -11  12   1      376.25      385.49     35.37 o 
 -10  12   1      310.47      348.75     20.29 o 
  -9  12   1      124.34      119.53     22.23 o 
  -8  12   1     1455.99     1473.56     40.17 o 
  -7  12   1     2592.54     2536.20     56.64 o 
  -6  12   1      796.13      767.46     52.12 o 
  -5  12   1     3363.33     3346.25     76.16 o 
  -4  12   1        7.34        8.95      5.05 o 
  -3  12   1     1703.97     1607.81     30.45 o 
  -2  12   1     3821.02     3863.13     59.55 o 
  -1  12   1      179.43      193.46     10.51 o 
   0  12   1      500.45      470.97     15.47 o 
   1  12   1     1513.98     1447.28     23.97 o 
   2  12   1     1058.11     1041.81     22.00 o 
   3  12   1      991.71      986.27     30.17 o 
   4  12   1      769.57      772.08     19.28 o 
   5  12   1     3025.95     2994.22     53.58 o 
   6  12   1      356.85      354.02     25.12 o 
   7  12   1      520.80      514.40     17.47 o 
   8  12   1     2788.09     2773.83     51.08 o 
   9  12   1      111.78      109.04     12.37 o 
  10  12   1      632.22      659.88     27.52 o 
  11  12   1      480.05      481.08     24.77 o 
  12  12   1       24.69       26.48      9.86 o 
 -11  13   1       12.52       23.65     24.72 o 
 -10  13   1      495.21      507.65     24.47 o 
  -9  13   1     1055.77     1079.19     34.79 o 
  -8  13   1      294.69      318.50     39.47 o 
  -7  13   1      666.12      660.93     24.27 o 
  -6  13   1     2125.35     2101.84     39.46 o 
  -5  13   1      318.87      283.29     12.15 o 
  -4  13   1     1785.88     1726.94     32.83 o 
  -3  13   1      444.90      425.60     13.63 o 
  -2  13   1       84.96       71.46      7.85 o 
  -1  13   1      267.18      253.37     10.68 o 
   0  13   1     1272.70     1260.32     22.13 o 
   1  13   1      814.41      759.93     20.89 o 
   2  13   1      787.76      761.75     18.70 o 
   3  13   1     1303.85     1278.08     26.39 o 
   4  13   1      786.95      754.19     19.57 o 
   5  13   1      150.95      124.75      8.84 o 
   6  13   1     1466.68     1425.16     37.12 o 
   7  13   1      718.58      713.38     23.66 o 
   8  13   1      247.52      271.58     16.59 o 
   9  13   1      855.93      849.98     36.25 o 
  10  13   1      250.09      237.83     28.33 o 
  11  13   1      125.07      131.89     15.03 o 
 -11  14   1      676.47      678.90     43.78 o 
 -10  14   1      190.19      204.38     16.90 o 
  -9  14   1      545.10      547.43     24.59 o 
  -8  14   1      478.75      466.73     21.73 o 
  -7  14   1      508.11      526.13     23.57 o 
  -6  14   1      465.18      443.40     22.07 o 
  -5  14   1     2311.69     2326.86     42.37 o 
  -4  14   1      630.09      584.93     15.15 o 
  -3  14   1       90.58       84.11      6.40 o 
  -2  14   1     1396.69     1355.32     43.94 o 
  -1  14   1     1381.65     1321.43     27.63 o 
   0  14   1       98.77      112.78     13.26 o 
   1  14   1     2716.37     2661.39     39.56 o 
   2  14   1     1372.16     1289.15     27.23 o 
   3  14   1      158.03      174.43     19.17 o 
   4  14   1     1729.98     1645.92     34.35 o 
   5  14   1     1577.37     1446.98     91.52 o 
   6  14   1      580.60      547.99     17.92 o 
   7  14   1      690.87      699.21     21.14 o 
   8  14   1     1131.80     1050.45     27.40 o 
   9  14   1      156.81      164.23     14.91 o 
  10  14   1      231.61      243.62     18.31 o 
  11  14   1      671.60      648.39     29.06 o 
 -11  15   1      133.07      144.65     23.35 o 
 -10  15   1      835.35      858.36     47.63 o 
  -9  15   1      436.34      423.77     33.20 o 
  -8  15   1      226.28      263.61     25.79 o 
  -7  15   1      168.73      180.07     13.74 o 
  -6  15   1      795.88      764.88     25.87 o 
  -5  15   1      258.59      243.73     13.64 o 
  -4  15   1     1377.19     1308.86     25.00 o 
  -3  15   1      470.82      485.40     13.75 o 
  -2  15   1      630.49      593.25     17.95 o 
  -1  15   1      510.80      501.34     16.66 o 
   0  15   1     3264.40     3130.60     45.50 o 
   1  15   1      749.10      752.22     17.16 o 
   2  15   1     2200.61     2111.15     34.05 o 
   3  15   1      544.64      514.74     16.20 o 
   4  15   1      166.70      177.24     10.52 o 
   5  15   1       46.48       47.12      6.88 o 
   6  15   1      848.04      834.00     22.85 o 
   7  15   1       17.34       25.60      6.86 o 
   8  15   1      127.29      151.99     16.75 o 
   9  15   1      437.84      462.48     23.18 o 
  10  15   1     1058.76     1111.75     37.75 o 
 -10  16   1       16.30       13.07     13.41 o 
  -9  16   1      812.89      837.55     46.46 o 
  -8  16   1       88.45       77.32     17.50 o 
  -7  16   1      782.20      686.99     38.17 o 
  -6  16   1       56.87       58.69     10.66 o 
  -5  16   1     1622.30     1539.02     34.23 o 
  -4  16   1      267.40      261.85     13.59 o 
  -3  16   1      213.23      204.73     16.76 o 
  -2  16   1     2418.52     2350.47     44.27 o 
  -1  16   1     1571.41     1489.47     39.46 o 
   0  16   1       64.20       78.81     11.38 o 
   1  16   1     4465.11     4360.76     71.22 o 
   2  16   1      358.42      350.86     24.45 o 
   3  16   1      394.51      385.58     15.50 o 
   4  16   1      323.15      331.66     17.40 o 
   5  16   1      357.31      332.99     17.81 o 
   6  16   1      211.64      240.49     30.74 o 
   7  16   1      352.14      363.49     19.67 o 
   8  16   1      758.03      713.76     38.81 o 
   9  16   1      181.96      200.82     23.21 o 
  10  16   1        3.73       18.38     12.48 o 
  -9  17   1      136.76      143.34     22.87 o 
  -8  17   1       20.98       25.06     13.75 o 
  -7  17   1      320.57      328.62     20.31 o 
  -6  17   1      533.95      489.29     23.38 o 
  -5  17   1      192.11      178.93     11.95 o 
  -4  17   1      267.44      243.90     13.32 o 
  -3  17   1      382.39      360.08     27.31 o 
  -2  17   1      230.64      215.74     12.34 o 
  -1  17   1      524.96      507.30     17.65 o 
   0  17   1     1014.99      983.26     25.30 o 
   1  17   1      341.26      324.77     14.62 o 
   2  17   1      237.19      270.03     15.12 o 
   3  17   1      810.78      787.02     22.56 o 
   4  17   1      886.55      805.11     23.34 o 
   5  17   1      232.75      232.82     26.91 o 
   6  17   1     1212.05     1200.48     36.44 o 
   7  17   1      169.76      154.16     14.11 o 
   8  17   1       80.16       68.26     15.80 o 
   9  17   1      176.46      201.06     23.16 o 
  -9  18   1      263.18      262.67     20.05 o 
  -8  18   1      275.97      290.69     20.30 o 
  -7  18   1      735.50      703.12     43.03 o 
  -6  18   1       29.61       25.12      9.46 o 
  -5  18   1     1158.96     1115.13     34.63 o 
  -4  18   1      198.05      172.55     11.87 o 
  -3  18   1      198.00      185.87     12.16 o 
  -2  18   1      389.86      383.43     39.86 o 
  -1  18   1      673.29      666.30     20.89 o 
   0  18   1       97.57      109.07      9.81 o 
   1  18   1     1423.83     1368.60     31.73 o 
   2  18   1      844.03      820.22     34.71 o 
   3  18   1      446.24      442.62     17.29 o 
   4  18   1      408.96      419.49     17.02 o 
   5  18   1     1740.65     1664.33     43.85 o 
   6  18   1       68.67       66.16     16.58 o 
  -8  19   1       71.93       69.82     19.89 o 
  -7  19   1      628.95      606.55     41.54 o 
  -6  19   1     1885.39     1890.93     76.64 o 
  -5  19   1       64.61       52.80     16.77 o 
  -4  19   1      703.46      706.30     29.05 o 
  -3  19   1      156.64      133.64     14.43 o 
  -2  19   1      215.79      252.74     18.23 o 
  -1  19   1       72.35       86.34     15.75 o 
   0  19   1     1204.73     1186.35     37.88 o 
   1  19   1      136.34      131.27     13.96 o 
   2  19   1      135.78      130.58     13.86 o 
   3  19   1      392.51      342.83     20.30 o 
   4  19   1      268.06      255.12     19.82 o 
   5  19   1       13.95        4.38      7.87 o 
   6  19   1      433.51      434.64     23.72 o 
  -7  20   1      472.62      528.10     39.44 o 
  -6  20   1      368.44      325.48     30.37 o 
  -5  20   1      939.42      974.84     52.75 o 
  -4  20   1       11.35        9.62      8.63 o 
  -3  20   1      492.36      495.29     48.92 o 
  -2  20   1      456.89      428.24     22.97 o 
  -1  20   1      451.72      436.91     23.04 o 
   0  20   1      141.88      130.91     23.91 o 
   1  20   1      417.22      417.02     22.58 o 
   2  20   1      851.65      798.41     31.35 o 
   3  20   1      192.21      208.94     17.35 o 
   4  20   1      285.08      286.08     19.29 o 
   5  20   1      140.79      139.24     15.65 o 
   6  20   1       86.21       78.40     13.45 o 
   7  20   1      622.57      715.66     46.22 o 
  -6  21   1      761.84      786.84     48.56 o 
  -5  21   1       30.95       29.93     16.92 o 
  -4  21   1      221.39      208.76     26.67 o 
  -3  21   1      221.94      227.29     18.38 o 
  -2  21   1       51.66       65.68     12.30 o 
  -1  21   1      286.53      300.20     20.29 o 
   0  21   1     1454.26     1355.73     43.37 o 
   1  21   1      160.39      175.60     16.75 o 
   2  21   1      132.34      138.68     15.69 o 
   3  21   1      767.86      768.82     31.84 o 
   4  21   1      281.30      307.47     31.67 o 
   5  21   1      274.54      307.86     31.35 o 
   6  21   1      679.29      640.77     44.17 o 
  -5  22   1       96.51       78.25     21.11 o 
  -4  22   1      175.44      187.65     26.81 o 
  -3  22   1       75.74       89.07     21.43 o 
  -2  22   1      898.70      873.90     34.78 o 
  -1  22   1      664.01      644.89     32.42 o 
   0  22   1      201.19      196.19     21.33 o 
   1  22   1      638.46      582.99     28.11 o 
   2  22   1      685.72      655.56     29.70 o 
   3  22   1      102.20       98.50     14.79 o 
   4  22   1      422.43      400.25     24.11 o 
   5  22   1      158.08      170.66     25.89 o 
  -4  23   1       64.46       77.18     21.21 o 
  -3  23   1      512.91      522.88     27.61 o 
  -2  23   1       23.76       39.50     12.16 o 
  -1  23   1      639.70      689.62     31.75 o 
   0  23   1      704.63      677.40     31.14 o 
   1  23   1       75.21       97.70     37.86 o 
   2  23   1       15.16        6.47      9.88 o 
   3  23   1      638.39      604.35     30.14 o 
   4  23   1       10.51       15.66     11.51 o 
  -1  24   1      219.56      246.70     21.29 o 
   0  24   1       34.04       51.85     13.02 o 
   1  24   1      359.02      377.46     37.49 o 
   0 -24   2      284.30      344.94     44.51 o 
  -4 -23   2      408.75      408.86     24.96 o 
  -3 -23   2       16.83       37.54     11.51 o 
  -2 -23   2      793.20      876.99     50.36 o 
  -1 -23   2      324.04      347.03     23.39 o 
   0 -23   2       11.02       12.30     13.87 o 
   1 -23   2      586.77      607.64     29.75 o 
   2 -23   2      119.56      130.98     15.96 o 
   3 -23   2      365.02      455.99     26.23 o 
  -5 -22   2       96.15      109.70     15.45 o 
  -4 -22   2      191.91      210.33     31.32 o 
  -3 -22   2      501.73      578.27     31.86 o 
  -2 -22   2       78.33       98.47     18.79 o 
  -1 -22   2      144.64      148.09     16.58 o 
   0 -22   2      648.53      691.24     31.17 o 
   1 -22   2       33.77       49.55     11.45 o 
   2 -22   2      480.05      548.23     27.43 o 
   3 -22   2      815.44      893.08     35.12 o 
   4 -22   2       70.46       69.76     13.36 o 
   5 -22   2      270.57      342.45     33.35 o 
  -6 -21   2      721.77      703.03     54.58 o 
  -5 -21   2      303.21      321.07     21.78 o 
  -4 -21   2       56.40       72.89     14.82 o 
  -3 -21   2      134.14      142.25     15.93 o 
  -2 -21   2      446.42      467.79     25.08 o 
  -1 -21   2      322.00      329.42     37.78 o 
   0 -21   2      135.83      134.07     22.04 o 
   1 -21   2      516.97      522.90     26.06 o 
   2 -21   2      302.47      304.86     20.73 o 
   3 -21   2      197.71      198.47     17.53 o 
   4 -21   2      771.12      818.03     32.95 o 
   5 -21   2      724.10      772.12     47.39 o 
   6 -21   2        5.15       21.35     15.55 o 
  -7 -20   2       89.97      118.23     22.96 o 
  -6 -20   2      512.51      520.86     26.48 o 
  -5 -20   2       73.27       83.29     15.65 o 
  -4 -20   2     1683.19     1790.97     51.05 o 
  -3 -20   2      351.78      343.36     36.08 o 
  -2 -20   2       11.97       13.68      9.08 o 
  -1 -20   2       74.45       73.63     12.40 o 
   0 -20   2      739.74      738.80     30.23 o 
   1 -20   2      174.17      195.25     18.75 o 
   2 -20   2      536.25      574.46     26.81 o 
   3 -20   2      986.71      993.50     63.82 o 
   4 -20   2      229.33      237.00     18.05 o 
   5 -20   2      153.15      189.25     24.57 o 
   6 -20   2     1264.83     1353.02     63.38 o 
   7 -20   2       71.35       63.04     19.16 o 
  -8 -19   2      372.73      376.38     34.37 o 
  -7 -19   2      125.09      148.65     23.74 o 
  -6 -19   2      229.43      258.38     20.53 o 
  -5 -19   2     1373.74     1499.06     44.79 o 
  -4 -19   2      193.18      204.56     16.79 o 
  -3 -19   2      446.09      464.10     23.46 o 
  -2 -19   2      106.66      107.93     13.42 o 
  -1 -19   2      173.17      179.69     23.69 o 
   0 -19   2       84.53       83.16     12.32 o 
   1 -19   2      625.66      616.23     49.17 o 
   2 -19   2      384.65      408.81     22.03 o 
   3 -19   2      133.25      157.71     34.88 o 
   4 -19   2      507.97      536.79     25.04 o 
   5 -19   2     1208.90     1254.92     39.76 o 
   6 -19   2       39.29       45.09     11.69 o 
   7 -19   2      531.10      603.71     28.79 o 
   8 -19   2      167.60      127.12     15.04 o 
  -9 -18   2      308.02      317.24     31.79 o 
  -8 -18   2       12.15       10.97     13.94 o 
  -7 -18   2      202.58      213.15     25.89 o 
  -6 -18   2      398.48      455.85     23.33 o 
  -5 -18   2      115.73      108.11     25.43 o 
  -4 -18   2     1335.99     1326.07     40.34 o 
  -3 -18   2      650.71      638.49     26.59 o 
  -2 -18   2      222.19      235.22     28.06 o 
  -1 -18   2      165.30      168.75     14.82 o 
   0 -18   2      926.37      943.64     32.82 o 
   1 -18   2       34.76       33.29     10.97 o 
   2 -18   2      928.47      954.67     32.84 o 
   3 -18   2      241.18      272.53     23.91 o 
   4 -18   2      659.65      644.82     26.75 o 
   5 -18   2      537.82      560.69     20.75 o 
   6 -18   2     1498.95     1575.74     37.52 o 
   7 -18   2      315.37      364.91     18.04 o 
   8 -18   2      239.30      241.03     18.51 o 
   9 -18   2      110.96      101.06     19.04 o 
  -9 -17   2      348.54      333.82     21.23 o 
  -8 -17   2      201.26      195.94     24.96 o 
  -7 -17   2      275.12      258.54     26.81 o 
  -6 -17   2      195.26      227.72     20.82 o 
  -5 -17   2     1081.01     1103.08     35.31 o 
  -4 -17   2      696.18      702.45     27.55 o 
  -3 -17   2       66.09       76.11     21.48 o 
  -2 -17   2      176.12      169.73     14.46 o 
  -1 -17   2      117.42      117.53     12.75 o 
   0 -17   2      137.78      133.56     13.39 o 
   1 -17   2     1947.20     1980.42     50.48 o 
   2 -17   2     1192.58     1119.04     37.32 o 
   3 -17   2      127.89      133.70     24.26 o 
   4 -17   2       33.20       50.75      6.66 o 
   5 -17   2     1227.16     1258.25     26.69 o 
   6 -17   2       65.17       59.78     12.14 o 
   7 -17   2      577.65      599.00     29.04 o 
   8 -17   2      289.47      268.03     43.44 o 
   9 -17   2      167.37      189.41     16.97 o 
 -10 -16   2      964.37      938.22     49.49 o 
  -9 -16   2      310.12      326.94     25.38 o 
  -8 -16   2      199.44      212.32     16.44 o 
  -7 -16   2       85.71       97.17      9.82 o 
  -6 -16   2      248.32      264.76     17.51 o 
  -5 -16   2        5.34        3.42      6.86 o 
  -4 -16   2     1544.69     1532.30     42.26 o 
  -3 -16   2     1088.15     1086.38     34.42 o 
  -2 -16   2      313.01      322.49     26.11 o 
  -1 -16   2      719.47      660.56     25.56 o 
   0 -16   2     5402.27     5632.98    109.64 o 
   1 -16   2       85.87       98.90     19.89 o 
   2 -16   2     3988.16     3906.13     64.56 o 
   3 -16   2      633.33      609.76     18.85 o 
   4 -16   2      139.13      151.14      9.08 o 
   5 -16   2      233.37      250.26     11.56 o 
   6 -16   2      927.92     1017.89     27.57 o 
   7 -16   2      111.01      113.47     10.60 o 
   8 -16   2      199.66      200.51     16.44 o 
   9 -16   2       59.19       72.94     12.75 o 
  10 -16   2      302.18      300.95     20.58 o 
 -10 -15   2       35.27       45.72     10.70 o 
  -9 -15   2      361.26      397.23     17.99 o 
  -8 -15   2      250.96      240.67     17.01 o 
  -7 -15   2        4.66        4.49      5.80 o 
  -6 -15   2       73.62       79.20      9.38 o 
  -5 -15   2      927.80      931.81     23.98 o 
  -4 -15   2      231.57      218.22     15.19 o 
  -3 -15   2       43.55       48.41     21.45 o 
  -2 -15   2      678.93      657.17     24.88 o 
  -1 -15   2     2592.88     2595.01     58.81 o 
   0 -15   2      431.37      464.76     20.93 o 
   1 -15   2     3950.90     3996.66     64.48 o 
   2 -15   2      760.59      748.77     24.77 o 
   3 -15   2      382.45      382.42     18.77 o 
   4 -15   2      923.30      875.54     20.20 o 
   5 -15   2      438.25      393.58     14.26 o 
   6 -15   2       31.73       29.81      7.72 o 
   7 -15   2      441.72      415.22     17.01 o 
   8 -15   2      259.70      268.51     19.99 o 
   9 -15   2       19.86       18.07      8.19 o 
  10 -15   2      171.78      178.30     27.94 o 
 -11 -14   2       38.04       47.27     10.78 o 
 -10 -14   2      516.04      470.45     23.82 o 
  -9 -14   2      946.64      928.65     26.75 o 
  -8 -14   2      488.57      475.39     18.27 o 
  -7 -14   2      131.59      119.55      8.39 o 
  -6 -14   2      584.04      584.96     18.58 o 
  -5 -14   2      144.59      143.54      9.59 o 
  -4 -14   2     3536.49     3549.64     58.71 o 
  -3 -14   2     2141.91     1997.37    102.04 o 
  -2 -14   2      814.40      781.93     90.46 o 
  -1 -14   2      468.49      442.24     14.61 o 
   0 -14   2     1362.97     1376.80     28.30 o 
   1 -14   2      986.34     1017.94     39.29 o 
   2 -14   2     1809.20     1724.20     30.96 o 
   3 -14   2     1376.47     1371.01     25.56 o 
   4 -14   2      189.55      180.60      9.53 o 
   5 -14   2      123.21      120.75      8.06 o 
   6 -14   2     1791.44     1830.35     38.24 o 
   7 -14   2      210.24      194.54     16.04 o 
   8 -14   2      417.70      417.05     21.31 o 
   9 -14   2      271.94      235.48     17.02 o 
  10 -14   2      126.18      105.93     13.64 o 
  11 -14   2      210.39      242.68     40.00 o 
 -11 -13   2      342.96      371.05     44.44 o 
 -10 -13   2       63.97       69.28     11.29 o 
  -9 -13   2      610.48      596.41     20.65 o 
  -8 -13   2      885.56      940.06     25.64 o 
  -7 -13   2      374.95      360.02     12.86 o 
  -6 -13   2      492.54      507.48     14.81 o 
  -5 -13   2     3539.80     3596.43     67.97 o 
  -4 -13   2      826.28      802.77     20.57 o 
  -3 -13   2      385.92      375.75     30.08 o 
  -2 -13   2     3061.54     3126.27     51.06 o 
  -1 -13   2      917.97      951.56     21.57 o 
   0 -13   2      405.66      423.35     13.75 o 
   1 -13   2     1407.07     1408.41     28.26 o 
   2 -13   2      469.82      438.57     12.58 o 
   3 -13   2      102.59       98.31     11.66 o 
   4 -13   2     1082.40     1050.24     33.95 o 
   5 -13   2     1158.82     1133.22     22.69 o 
   6 -13   2       23.66       24.82      6.23 o 
   7 -13   2     1072.16     1076.81     34.35 o 
   8 -13   2      730.85      700.92     27.45 o 
   9 -13   2       12.47        6.76      6.84 o 
  10 -13   2      345.45      357.77     21.03 o 
  11 -13   2      415.67      442.78     23.99 o 
 -12 -12   2      199.74      206.33     26.28 o 
 -11 -12   2       25.43       39.58      9.57 o 
 -10 -12   2      386.37      381.21     20.58 o 
  -9 -12   2      503.57      523.24     28.62 o 
  -8 -12   2      239.14      234.62     12.82 o 
  -7 -12   2     1846.77     1843.83     31.92 o 
  -6 -12   2     2318.08     2374.58     43.75 o 
  -5 -12   2       77.00       66.70      7.00 o 
  -4 -12   2     1331.33     1298.19     22.41 o 
  -3 -12   2     1066.12      995.77     19.56 o 
  -2 -12   2      813.43      816.63     15.84 o 
  -1 -12   2     1619.49     1580.48     35.08 o 
   0 -12   2     1616.15     1656.83     30.81 o 
   1 -12   2     1407.09     1407.12     24.02 o 
   2 -12   2      158.59      155.17      7.66 o 
   3 -12   2     2331.50     2354.38     36.01 o 
   4 -12   2      684.07      678.75     41.72 o 
   5 -12   2      118.99      136.31     14.91 o 
   6 -12   2     1964.26     1944.32     38.37 o 
   7 -12   2      452.39      416.59     15.89 o 
   8 -12   2      564.38      548.47     23.73 o 
   9 -12   2     1394.79     1370.52     41.14 o 
  10 -12   2      312.23      326.47     38.78 o 
  11 -12   2      258.38      295.24     30.86 o 
  12 -12   2      134.48      125.99     15.49 o 
 -12 -11   2      328.69      369.51     31.84 o 
 -11 -11   2      250.14      281.30     18.43 o 
 -10 -11   2      106.63      113.65     12.47 o 
  -9 -11   2      595.37      558.06     46.17 o 
  -8 -11   2     1688.17     1684.18     35.45 o 
  -7 -11   2      931.66      918.98     20.01 o 
  -6 -11   2     1436.69     1447.75     26.01 o 
  -5 -11   2      825.53      854.51     15.66 o 
  -4 -11   2      123.48      123.69     11.53 o 
  -3 -11   2      165.34      196.79     10.82 o 
  -2 -11   2     3012.56     3023.91     40.95 o 
  -1 -11   2      889.21      833.80     24.00 o 
   0 -11   2      138.46      134.22      9.16 o 
   1 -11   2     2956.28     2864.51     40.41 o 
   2 -11   2     1384.34     1353.66     23.14 o 
   3 -11   2      339.41      329.87     10.42 o 
   4 -11   2     2325.71     2339.91     35.55 o 
   5 -11   2     1620.32     1657.12     27.87 o 
   6 -11   2      373.49      366.62     19.04 o 
   7 -11   2     1575.21     1542.38     32.64 o 
   8 -11   2     2491.88     2448.56     58.04 o 
   9 -11   2        0.71        0.06      6.29 o 
  10 -11   2      822.18      857.15     31.53 o 
  11 -11   2      135.79      147.89     14.87 o 
  12 -11   2       77.36       61.44     11.96 o 
 -12 -10   2      182.53      164.35     23.01 o 
 -11 -10   2       69.95       79.96     11.75 o 
 -10 -10   2      519.62      469.37     22.45 o 
  -9 -10   2      382.18      368.47     33.47 o 
  -8 -10   2      121.36      130.06     11.52 o 
  -7 -10   2     3371.67     3381.02     43.11 o 
  -6 -10   2      420.48      413.52     10.63 o 
  -5 -10   2     1093.14     1032.90     17.27 o 
  -4 -10   2     1255.22     1269.31     22.59 o 
  -3 -10   2     1349.74     1324.47     30.32 o 
  -2 -10   2      717.11      703.85     16.45 o 
  -1 -10   2     1879.16     1777.50     25.81 o 
   0 -10   2     2893.90     2996.18     39.35 o 
   1 -10   2      603.02      635.99     13.60 o 
   2 -10   2      289.79      312.58      9.44 o 
   3 -10   2     2289.22     2305.42     34.03 o 
   4 -10   2     2577.17     2745.93     39.57 o 
   5 -10   2      678.66      639.76     19.90 o 
   6 -10   2     1679.49     1729.30     62.15 o 
   7 -10   2      657.60      670.49     19.22 o 
   8 -10   2      278.62      236.93     15.36 o 
   9 -10   2     1694.53     1656.46     45.09 o 
  10 -10   2      504.96      518.98     24.11 o 
  11 -10   2      440.57      451.03     48.17 o 
  12 -10   2      310.40      329.72     21.01 o 
 -12  -9   2      501.40      461.47     24.51 o 
 -11  -9   2      296.21      327.50     29.06 o 
 -10  -9   2      244.45      230.43     13.01 o 
  -9  -9   2     1163.59     1115.00     30.34 o 
  -8  -9   2     1954.92     1893.88     28.42 o 
  -7  -9   2     1417.24     1423.09     20.35 o 
  -6  -9   2     1896.71     1885.53     26.60 o 
  -5  -9   2      837.57      790.20     14.23 o 
  -4  -9   2     2613.75     2739.30     59.68 o 
  -3  -9   2     2146.28     2297.44     32.29 o 
  -2  -9   2    13458.31    14290.45    166.47 o 
  -1  -9   2     2329.11     2422.03     38.86 o 
   0  -9   2     2156.82     2191.52     26.96 o 
   1  -9   2     4383.23     4476.43     57.49 o 
   2  -9   2       60.25       41.58     10.55 o 
   3  -9   2     1108.74     1190.45     28.28 o 
   4  -9   2     5116.41     5224.34     67.10 o 
   5  -9   2     1244.28     1247.96     32.62 o 
   6  -9   2      837.70      838.04     20.71 o 
   7  -9   2      238.93      259.67     18.22 o 
   8  -9   2     1800.39     1766.68     45.15 o 
   9  -9   2        6.94       15.20      7.22 o 
  10  -9   2      785.82      777.48     41.93 o 
  11  -9   2      228.73      229.36     17.30 o 
  12  -9   2       30.77       33.39      9.88 o 
 -13  -8   2     1372.66     1400.33     59.11 o 
 -12  -8   2      274.44      297.01     20.06 o 
 -11  -8   2      777.93      834.26     31.32 o 
 -10  -8   2      332.33      350.51     15.36 o 
  -9  -8   2      233.80      221.49     11.98 o 
  -8  -8   2      173.86      161.52      7.47 o 
  -7  -8   2     2005.06     2052.46     28.51 o 
  -6  -8   2     1800.35     1819.08     23.26 o 
  -5  -8   2      487.64      488.28      9.57 o 
  -4  -8   2     1005.86     1022.14     21.87 o 
  -3  -8   2     1693.21     1588.85     27.22 o 
  -2  -8   2      420.28      475.59     15.85 o 
  -1  -8   2     6027.97     6170.15     74.45 o 
   0  -8   2     2555.71     2603.18     35.01 o 
   1  -8   2      224.85      196.48      7.26 o 
   2  -8   2      895.37      837.07     15.33 o 
   3  -8   2     3273.03     3300.06     44.08 o 
   4  -8   2     2923.16     3196.93     43.35 o 
   5  -8   2      289.39      270.88     11.07 o 
   6  -8   2      228.28      246.51     10.82 o 
   7  -8   2      157.07      171.58      9.57 o 
   8  -8   2       19.08       25.34      6.88 o 
   9  -8   2     3755.79     3774.85     79.87 o 
  10  -8   2      646.54      680.42     26.89 o 
  11  -8   2      550.55      560.70     25.36 o 
  12  -8   2      276.87      300.36     21.48 o 
  13  -8   2      460.82      514.80     26.22 o 
 -13  -7   2       72.20       73.69     14.16 o 
 -12  -7   2     1447.67     1449.84     44.71 o 
 -11  -7   2      504.00      574.90     25.46 o 
 -10  -7   2      187.41      152.50     15.17 o 
  -9  -7   2      375.23      340.46     22.67 o 
  -8  -7   2     1908.43     1897.58     43.05 o 
  -7  -7   2     2326.71     2380.85     29.01 o 
  -6  -7   2      419.40      456.67      9.44 o 
  -5  -7   2     1350.10     1487.35     19.19 o 
  -4  -7   2     2468.44     2415.41     38.65 o 
  -3  -7   2      872.42      907.87     14.04 o 
  -2  -7   2    11209.25    12001.03    140.16 o 
  -1  -7   2     1142.72     1090.05     16.67 o 
   0  -7   2      767.03      696.17     10.70 o 
   1  -7   2     3359.81     3367.69     43.59 o 
   2  -7   2     1069.66     1006.77     30.93 o 
   3  -7   2      633.19      632.02     24.38 o 
   4  -7   2     3056.13     3212.51     42.90 o 
   5  -7   2      244.43      246.27      9.80 o 
   6  -7   2     1526.26     1542.59     29.43 o 
   7  -7   2     1249.37     1224.92     33.37 o 
   8  -7   2     4641.55     4690.80     92.69 o 
   9  -7   2      119.49      117.84     11.93 o 
  10  -7   2      548.53      550.47     23.92 o 
  11  -7   2      920.85      913.03     32.41 o 
  12  -7   2       67.01       80.44     12.37 o 
  13  -7   2      309.00      326.01     21.10 o 
 -13  -6   2      777.34      780.08     32.61 o 
 -12  -6   2      159.68      174.31     16.10 o 
 -11  -6   2      242.02      244.95     17.12 o 
 -10  -6   2      449.08      443.54     16.64 o 
  -9  -6   2      685.15      721.77     20.51 o 
  -8  -6   2      371.51      365.80     11.63 o 
  -7  -6   2     3044.01     3081.14     35.30 o 
  -6  -6   2     1990.37     2013.77     24.53 o 
  -5  -6   2     1557.73     1661.44     20.56 o 
  -4  -6   2     1190.30     1226.00     15.89 o 
  -3  -6   2     1659.08     1690.23     19.71 o 
  -2  -6   2      506.07      446.23     12.86 o 
  -1  -6   2     3217.46     3263.48     40.83 o 
   0  -6   2      721.68      724.99     10.52 o 
   1  -6   2     1623.09     1734.42     24.36 o 
   2  -6   2     4905.77     5171.06     63.74 o 
   3  -6   2     6960.85     7476.12     90.18 o 
   4  -6   2      384.27      374.46     13.10 o 
   5  -6   2     1728.74     1702.54     33.76 o 
   6  -6   2     1568.88     1736.54     47.62 o 
   7  -6   2      623.70      631.47     22.06 o 
   8  -6   2      144.35      141.25     22.72 o 
   9  -6   2     3451.88     3458.41     60.24 o 
  10  -6   2     1598.88     1539.73     35.03 o 
  11  -6   2      157.23      136.51     13.78 o 
  12  -6   2      770.04      806.75     31.41 o 
  13  -6   2      283.40      315.08     20.37 o 
 -13  -5   2       74.46       94.34     13.92 o 
 -12  -5   2      131.73      119.85     14.05 o 
 -11  -5   2      819.57      839.78     30.98 o 
 -10  -5   2      173.76      162.87     10.63 o 
  -9  -5   2      579.48      557.54     17.67 o 
  -8  -5   2     4786.52     4883.65     93.00 o 
  -7  -5   2     1239.87     1210.95     17.29 o 
  -6  -5   2     2007.07     2065.66     24.78 o 
  -5  -5   2     1796.54     1823.96     21.90 o 
  -4  -5   2      107.89       91.80      3.83 o 
  -3  -5   2      522.71      522.35     10.75 o 
  -2  -5   2     8710.62     9464.98     98.70 o 
  -1  -5   2      534.42      494.91     16.07 o 
   0  -5   2      140.75      114.46      4.65 o 
   1  -5   2     2207.08     2307.70     30.27 o 
   2  -5   2     3221.06     3403.00     71.41 o 
   3  -5   2     2284.87     2509.74     33.31 o 
   4  -5   2     5558.01     6049.82     73.83 o 
   5  -5   2     2842.48     3091.86     40.67 o 
   6  -5   2      825.74      807.99     15.93 o 
   7  -5   2     1416.29     1339.52     30.67 o 
   8  -5   2     2531.55     2508.19     48.89 o 
   9  -5   2      103.52      100.28      8.88 o 
  10  -5   2      643.10      666.99     21.33 o 
  11  -5   2     1017.86     1003.42     27.82 o 
  12  -5   2      163.52      158.44     13.18 o 
  13  -5   2      216.51      241.49     15.38 o 
 -13  -4   2      145.95      148.85     15.75 o 
 -12  -4   2      144.69      145.16     14.78 o 
 -11  -4   2       46.94       52.67     10.30 o 
 -10  -4   2      971.66      976.92     31.88 o 
  -9  -4   2     1016.32     1021.99     24.69 o 
  -8  -4   2      372.37      379.00     13.63 o 
  -7  -4   2     4323.30     4344.86     51.12 o 
  -6  -4   2     2992.78     3041.25     33.64 o 
  -5  -4   2      461.17      482.05      9.11 o 
  -4  -4   2     2722.73     2811.27     30.20 o 
  -3  -4   2     2217.76     2441.93     26.14 o 
  -2  -4   2      726.21      714.22     11.53 o 
  -1  -4   2    12252.99    13198.22    163.24 o 
   0  -4   2     1516.91     1557.36     21.13 o 
   1  -4   2     1439.79     1672.81     25.19 o 
   2  -4   2     3740.84     4034.17     49.61 o 
   3  -4   2     2679.71     2637.78     34.21 o 
   4  -4   2     4819.47     5329.34     65.11 o 
   5  -4   2      500.94      463.36     10.73 o 
   6  -4   2     3769.01     3959.70     52.24 o 
   7  -4   2     1485.99     1431.94     29.20 o 
   8  -4   2     1763.94     1740.18     34.75 o 
   9  -4   2     2060.36     2091.13     41.02 o 
  10  -4   2      271.01      259.14     17.92 o 
  11  -4   2      134.27      149.11     11.41 o 
  12  -4   2      455.26      469.65     19.28 o 
  13  -4   2       85.72       92.01     10.92 o 
 -13  -3   2       22.67       23.37     17.36 o 
 -12  -3   2      108.36      114.55     16.72 o 
 -11  -3   2      578.30      583.08     25.08 o 
 -10  -3   2      331.97      326.32     20.09 o 
  -9  -3   2     2028.21     2061.33     39.14 o 
  -8  -3   2     1749.99     1750.50     28.01 o 
  -7  -3   2     1312.21     1351.17     20.20 o 
  -6  -3   2      358.06      381.18      8.80 o 
  -5  -3   2     5535.47     5852.49     58.71 o 
  -4  -3   2     3202.01     3681.49     38.01 o 
  -3  -3   2    18883.98    20998.53    216.07 o 
  -2  -3   2     3438.16     3875.39     47.15 o 
  -1  -3   2     1868.69     2086.86     37.42 o 
   0  -3   2     2232.66     2384.31     29.98 o 
   1  -3   2     8020.45     8953.43    104.55 o 
   2  -3   2     6968.73     7484.47     88.22 o 
   3  -3   2     2687.96     2829.74     35.82 o 
   4  -3   2      997.02     1091.33     17.41 o 
   5  -3   2     3498.46     3737.71     48.48 o 
   6  -3   2      123.72      136.43      7.21 o 
   7  -3   2     4169.99     4107.04     64.92 o 
   8  -3   2     2734.97     2686.84     81.98 o 
   9  -3   2      231.36      250.58     12.51 o 
  10  -3   2     1441.89     1468.72     33.32 o 
  11  -3   2      723.84      741.51     24.11 o 
  12  -3   2       30.29       28.13      7.48 o 
  13  -3   2      377.18      414.46     18.90 o 
 -13  -2   2      575.52      597.88     27.98 o 
 -12  -2   2      281.45      276.41     18.72 o 
 -11  -2   2      260.97      244.75     17.12 o 
 -10  -2   2      776.97      737.32     27.00 o 
  -9  -2   2     1145.97     1118.80     25.69 o 
  -8  -2   2      476.23      444.14     11.74 o 
  -7  -2   2     1639.97     1636.41     25.68 o 
  -6  -2   2     6004.11     6232.15     68.95 o 
  -5  -2   2      835.88      870.33     13.50 o 
  -4  -2   2     3016.42     3077.72     35.32 o 
  -3  -2   2     8894.17     9933.99    103.97 o 
  -2  -2   2    10702.42    11696.88    121.29 o 
  -1  -2   2    42228.07    48753.77   1168.15 o 
   0  -2   2    22819.48    26245.43    308.58 o 
   2  -2   2     2253.48     2355.99     35.33 o 
   3  -2   2     3286.01     3311.48     45.41 o 
   4  -2   2     1411.95     1414.23     20.81 o 
   5  -2   2     1290.27     1392.80     21.06 o 
   6  -2   2     5348.53     5554.60     69.53 o 
   7  -2   2      643.93      678.90     17.93 o 
   8  -2   2     1296.89     1240.30     29.10 o 
   9  -2   2      639.69      614.37     18.95 o 
  10  -2   2      414.40      436.93     16.78 o 
  11  -2   2      565.86      521.89     19.24 o 
  12  -2   2      807.47      796.70     61.22 o 
  13  -2   2       38.43       32.25     15.89 o 
 -13  -1   2       15.39       22.75     12.94 o 
 -12  -1   2      206.92      233.11     46.97 o 
 -11  -1   2      489.59      478.53     28.89 o 
 -10  -1   2      334.17      334.96     34.42 o 
  -9  -1   2     2191.98     2174.67     40.24 o 
  -8  -1   2      502.76      504.10     12.80 o 
  -7  -1   2      343.64      328.03      9.35 o 
  -6  -1   2      366.21      400.50     10.92 o 
  -5  -1   2     2546.73     2659.15     35.47 o 
  -4  -1   2      472.78      472.87     11.59 o 
  -3  -1   2     2817.74     3027.89     37.85 o 
  -2  -1   2      701.97      800.21     11.91 o 
  -1  -1   2     5991.93     6476.55     87.12 o 
   0  -1   2     4100.58     4512.71     61.66 o 
   1  -1   2     5507.42     5934.85     80.75 o 
   2  -1   2     3262.66     3628.33     50.81 o 
   3  -1   2      130.23      118.76      4.40 o 
   4  -1   2      125.92      158.28      9.06 o 
   5  -1   2     4442.93     4899.87     71.90 o 
   6  -1   2       52.51       56.43      5.67 o 
   7  -1   2      987.53      924.31     21.38 o 
   8  -1   2      704.30      648.24     34.22 o 
   9  -1   2      462.00      437.47     15.76 o 
  10  -1   2      142.14      155.28     10.63 o 
  11  -1   2     2093.32     2141.54     43.92 o 
  12  -1   2      400.11      405.46     17.92 o 
  13  -1   2      823.53      857.40     33.81 o 
 -14   0   2        8.11        0.34     10.24 o 
 -13   0   2      543.46      582.13     31.76 o 
 -12   0   2       13.53       18.16      8.38 o 
 -11   0   2      585.77      535.79     30.06 o 
 -10   0   2     1364.42     1389.06     38.84 o 
  -9   0   2     1086.22     1077.08     31.98 o 
  -8   0   2     1301.30     1223.67     21.38 o 
  -7   0   2      430.66      449.28     10.95 o 
  -6   0   2     3596.34     3682.19     55.22 o 
  -5   0   2      746.14      705.80     12.86 o 
  -4   0   2     5567.13     5718.24     69.13 o 
  -3   0   2     3740.06     3826.21     46.81 o 
  -2   0   2    22124.66    23964.66    316.90 o 
  -1   0   2     3992.66     4558.05     77.04 o 
   0   0   2    10137.43    11381.28    132.22 o 
   1   0   2    14556.31    16782.95    196.18 o 
   2   0   2    10061.73    10999.27    147.29 o 
   3   0   2     7983.29     9192.16    124.93 o 
   4   0   2     1650.24     1918.46     31.25 o 
   6   0   2     4161.79     4419.12     66.72 o 
   7   0   2      881.11      905.25     20.87 o 
   8   0   2       16.85       28.22      5.62 o 
   9   0   2      160.02      177.05     10.36 o 
  10   0   2      883.95      857.32     23.54 o 
  11   0   2       41.79       36.71      7.61 o 
  12   0   2     1352.77     1344.42     33.52 o 
  13   0   2       86.89       91.39     13.44 o 
 -13   1   2       14.99       23.79      9.27 o 
 -12   1   2      218.91      218.72     32.30 o 
 -11   1   2      480.39      492.55     27.40 o 
 -10   1   2      320.63      292.66     17.36 o 
  -9   1   2     2217.21     2211.77     51.27 o 
  -8   1   2      474.94      469.26     11.88 o 
  -7   1   2      351.13      338.65     11.19 o 
  -6   1   2      330.50      349.74     16.17 o 
  -5   1   2     2524.16     2728.07     36.23 o 
  -4   1   2      437.12      452.27      9.73 o 
  -3   1   2     2816.70     2930.46     36.73 o 
  -2   1   2      651.90      734.65     13.47 o 
  -1   1   2     5961.52     6494.13     98.01 o 
   0   1   2     4196.26     4673.61     63.62 o 
   1   1   2     5620.20     5970.30     70.22 o 
   2   1   2     3387.53     3818.27     53.47 o 
   3   1   2      137.13      123.38      5.70 o 
   4   1   2      170.29      203.18      8.93 o 
   5   1   2     4294.57     4670.86     68.46 o 
   6   1   2       48.74       48.52      5.06 o 
   7   1   2      968.84      859.31     20.13 o 
   8   1   2      710.47      685.60     19.27 o 
   9   1   2      455.20      409.46     18.84 o 
  10   1   2      132.91      134.00      9.98 o 
  11   1   2     2117.06     2127.56     43.47 o 
  12   1   2      405.69      413.29     17.77 o 
  13   1   2      772.81      768.65     31.56 o 
 -13   2   2      590.27      645.16     40.12 o 
 -12   2   2      266.69      244.75     17.96 o 
 -11   2   2      273.76      287.76     34.32 o 
 -10   2   2      735.92      753.72     27.86 o 
  -9   2   2     1175.75     1177.86     33.54 o 
  -8   2   2      506.49      472.57     18.41 o 
  -7   2   2     1640.14     1669.96     37.61 o 
  -6   2   2     5905.14     6122.72     87.56 o 
  -5   2   2      813.20      827.42     18.47 o 
  -4   2   2     2863.04     2755.25     41.17 o 
  -3   2   2     8748.63     9425.94    127.45 o 
  -2   2   2    10691.14    11676.71    190.09 o 
  -1   2   2    42373.25    46954.79   1264.94 o 
   1   2   2     8786.63    10230.23    118.53 o 
   2   2   2     2275.54     2350.76     29.80 o 
   3   2   2     3321.93     3391.63     49.06 o 
   4   2   2     1364.36     1344.68     25.69 o 
   5   2   2     1255.00     1287.69     27.58 o 
   6   2   2     5263.03     5427.90     79.72 o 
   7   2   2      613.85      601.06     16.17 o 
   8   2   2     1299.98     1234.19     26.68 o 
   9   2   2      692.45      646.82     29.24 o 
  10   2   2      437.00      459.27     16.69 o 
  11   2   2      549.29      553.04     19.42 o 
  12   2   2      765.26      741.38     30.00 o 
  13   2   2       56.52       65.57     12.31 o 
 -13   3   2       25.98       25.35     15.87 o 
 -12   3   2      135.86      145.88     14.73 o 
 -11   3   2      554.46      553.01     24.25 o 
 -10   3   2      320.44      319.59     18.02 o 
  -9   3   2     1989.17     1917.74     46.50 o 
  -8   3   2     1808.15     1789.01     33.35 o 
  -7   3   2     1255.78     1252.37     24.73 o 
  -6   3   2      388.46      413.69     13.95 o 
  -5   3   2     5556.60     5785.18    100.96 o 
  -4   3   2     3233.56     3651.45     68.96 o 
  -3   3   2    18602.33    20305.50    269.65 o 
  -2   3   2     3539.90     3897.09     67.19 o 
  -1   3   2     2021.79     2268.39     83.27 o 
   0   3   2     2328.91     2438.16     41.59 o 
   1   3   2     7736.85     8468.66    114.94 o 
   2   3   2     7103.64     7376.91     86.75 o 
   3   3   2     2681.65     2843.83     36.50 o 
   4   3   2     1133.94     1270.98     22.38 o 
   5   3   2     3403.15     3517.54     53.14 o 
   6   3   2      126.12      153.81     13.23 o 
   7   3   2     4122.97     4032.58     62.73 o 
   8   3   2     2788.28     2749.01     57.80 o 
   9   3   2      246.94      252.45     12.22 o 
  10   3   2     1421.35     1459.88     32.28 o 
  11   3   2      724.02      724.36     22.24 o 
  12   3   2       24.49       22.09      9.09 o 
  13   3   2      386.51      425.97     23.51 o 
 -13   4   2      160.72      173.14     16.67 o 
 -12   4   2      160.56      166.95     15.68 o 
 -11   4   2       47.52       52.16     10.13 o 
 -10   4   2      976.86      981.45     31.49 o 
  -9   4   2      972.20      957.52     29.72 o 
  -8   4   2      355.19      346.64     17.05 o 
  -7   4   2     4479.00     4456.13     82.91 o 
  -6   4   2     3075.69     3109.75     59.41 o 
  -5   4   2      457.73      495.65     14.58 o 
  -4   4   2     2881.39     2974.33     54.70 o 
  -3   4   2     2419.65     2651.78     48.46 o 
  -2   4   2      721.61      712.69     11.51 o 
  -1   4   2    12330.95    12840.73    171.38 o 
   0   4   2     1557.37     1638.30     39.73 o 
   1   4   2     1473.50     1677.59     25.77 o 
   2   4   2     3640.85     3824.69     46.72 o 
   3   4   2     2648.36     2546.02     33.19 o 
   4   4   2     4775.90     5203.03     64.34 o 
   5   4   2      553.49      504.48     12.81 o 
   6   4   2     3594.03     3650.92     56.19 o 
   7   4   2     1479.55     1509.38     29.15 o 
   8   4   2     1768.28     1687.16     72.89 o 
   9   4   2     2139.00     2160.65     40.64 o 
  10   4   2      273.37      281.12     13.47 o 
  11   4   2      144.60      148.90     13.60 o 
  12   4   2      408.90      393.89     21.20 o 
  13   4   2       74.54       64.65     18.33 o 
 -13   5   2       77.34       91.07     13.64 o 
 -12   5   2      142.77      121.83     14.19 o 
 -11   5   2      782.59      808.84     29.45 o 
 -10   5   2      164.44      155.29     13.35 o 
  -9   5   2      541.36      496.91     20.75 o 
  -8   5   2     4943.47     5082.66    139.73 o 
  -7   5   2     1250.28     1156.32     28.86 o 
  -6   5   2     2016.07     2102.58     43.37 o 
  -5   5   2     1832.17     1748.20     36.12 o 
  -3   5   2      491.57      480.45     15.72 o 
  -2   5   2     8736.62     9673.31    132.63 o 
  -1   5   2      473.00      426.11     10.04 o 
   0   5   2      165.47      141.37     22.94 o 
   1   5   2     2309.61     2405.50     35.90 o 
   2   5   2     3506.67     3715.19     67.44 o 
   3   5   2     2333.00     2492.65     32.76 o 
   4   5   2     5515.93     5831.22     71.54 o 
   5   5   2     2794.39     3035.02     40.98 o 
   6   5   2      818.66      734.77     17.07 o 
   7   5   2     1449.51     1369.08     29.84 o 
   8   5   2     2542.52     2385.47     90.25 o 
   9   5   2       95.34       91.07     12.04 o 
  10   5   2      695.15      726.43     21.11 o 
  11   5   2      960.08      944.61     25.58 o 
  12   5   2      163.37      223.44     25.64 o 
  13   5   2      201.97      221.59     26.72 o 
 -13   6   2      777.78      800.87     32.34 o 
 -12   6   2      173.13      163.00     15.68 o 
 -11   6   2      256.19      238.45     16.88 o 
 -10   6   2      438.47      429.90     25.38 o 
  -9   6   2      640.12      655.04     23.98 o 
  -8   6   2      359.24      346.69     25.50 o 
  -7   6   2     3285.40     3234.39     95.27 o 
  -6   6   2     1886.23     1872.70     39.93 o 
  -5   6   2     1555.61     1665.33     35.46 o 
  -4   6   2     1090.91     1058.20     47.63 o 
  -3   6   2     1585.34     1535.12     31.85 o 
  -2   6   2      483.74      423.75     15.57 o 
  -1   6   2     3304.24     3304.59     41.68 o 
   0   6   2      566.34      579.49     11.55 o 
   1   6   2     1663.47     1788.31     28.30 o 
   2   6   2     4710.25     4910.75     70.20 o 
   3   6   2     6981.58     7302.01     87.36 o 
   4   6   2      389.70      368.30      8.98 o 
   5   6   2     1792.78     1727.86     41.82 o 
   6   6   2     1512.07     1580.22     25.38 o 
   7   6   2      595.05      585.14     14.16 o 
   8   6   2      165.84      182.27     10.12 o 
   9   6   2     3572.32     3526.20     59.05 o 
  10   6   2     1611.87     1506.70     33.64 o 
  11   6   2      145.59      141.70     13.33 o 
  12   6   2      682.43      652.48     41.15 o 
  13   6   2      272.53      282.79     20.42 o 
 -13   7   2       77.24       77.62     20.62 o 
 -12   7   2     1423.15     1403.62     51.09 o 
 -11   7   2      457.18      499.60     24.96 o 
 -10   7   2      183.64      156.25     16.09 o 
  -9   7   2      398.99      358.81     17.91 o 
  -8   7   2     1964.66     1933.78     67.96 o 
  -7   7   2     2322.74     2402.75     76.54 o 
  -6   7   2      459.57      509.59     16.88 o 
  -5   7   2     1300.46     1342.10     30.67 o 
  -4   7   2     2508.77     2285.90     51.92 o 
  -3   7   2      822.52      814.43     24.55 o 
  -2   7   2    10998.41    11655.31    137.86 o 
  -1   7   2     1061.83      990.79     15.65 o 
   0   7   2      827.18      759.41     16.42 o 
   1   7   2     3334.81     3319.72     49.10 o 
   2   7   2     1104.26     1075.43     35.45 o 
   3   7   2      613.47      599.38     16.63 o 
   4   7   2     3205.42     3336.49     43.55 o 
   5   7   2      242.71      254.43      8.11 o 
   6   7   2     1504.85     1429.75     23.65 o 
   7   7   2     1293.84     1288.77     23.01 o 
   8   7   2     4657.20     4645.66     63.33 o 
   9   7   2      132.76      139.85     10.24 o 
  10   7   2      556.88      570.68     19.69 o 
  11   7   2      892.46      837.62     31.80 o 
  12   7   2       64.04       64.17     11.83 o 
  13   7   2      291.51      302.31     20.93 o 
 -13   8   2     1374.50     1326.06     64.70 o 
 -12   8   2      279.60      285.65     29.54 o 
 -11   8   2      758.42      775.99     29.24 o 
 -10   8   2      287.80      298.76     17.99 o 
  -9   8   2      281.80      270.97     16.17 o 
  -8   8   2      179.05      205.55     20.87 o 
  -7   8   2     2088.37     2079.31     69.57 o 
  -6   8   2     1804.13     1779.34     39.55 o 
  -5   8   2      483.08      425.76     15.23 o 
  -4   8   2      897.24      846.28     26.44 o 
  -3   8   2     1634.59     1465.03     25.49 o 
  -2   8   2      436.54      495.34     26.14 o 
  -1   8   2     6119.30     6160.30     75.49 o 
   0   8   2     2621.14     2710.70     41.54 o 
   1   8   2      250.20      225.01      8.35 o 
   2   8   2      822.93      734.29     15.81 o 
   3   8   2     3194.33     3148.22     48.97 o 
   4   8   2     2835.79     3048.24     40.54 o 
   5   8   2      247.81      225.68      7.67 o 
   6   8   2      293.13      313.36      9.75 o 
   7   8   2      178.48      175.65     10.08 o 
   8   8   2       22.38       25.47      6.11 o 
   9   8   2     3806.47     3825.08     65.35 o 
  10   8   2      629.37      672.12     35.46 o 
  11   8   2      531.79      568.03     26.02 o 
  12   8   2      274.31      293.49     20.07 o 
  13   8   2      468.26      506.02     26.47 o 
 -12   9   2      517.52      559.89     39.83 o 
 -11   9   2      309.13      299.35     29.01 o 
 -10   9   2      242.79      234.11     15.96 o 
  -9   9   2     1212.93     1173.83     54.26 o 
  -8   9   2     1963.10     2066.98     72.16 o 
  -7   9   2     1444.53     1338.01     52.02 o 
  -6   9   2     1882.29     1793.48     40.54 o 
  -5   9   2      793.15      718.04     17.11 o 
  -4   9   2     2586.72     2535.82     88.51 o 
  -3   9   2     2067.65     2170.56     31.27 o 
  -2   9   2    13344.47    13831.63    163.83 o 
  -1   9   2     2415.64     2513.49     45.16 o 
   0   9   2     2258.43     2280.63     36.41 o 
   1   9   2     4504.57     4572.45     77.53 o 
   2   9   2       85.15       75.23      9.46 o 
   3   9   2     1114.45     1116.40     36.60 o 
   4   9   2     5146.38     5172.34     77.16 o 
   5   9   2     1126.98     1066.98     23.16 o 
   6   9   2      826.43      778.89     19.94 o 
   7   9   2      218.24      234.79     11.74 o 
   8   9   2     1799.03     1727.76     37.42 o 
   9   9   2        9.36       10.26      5.79 o 
  10   9   2      778.06      791.11     23.77 o 
  11   9   2      239.57      241.51     17.95 o 
  12   9   2       31.89       37.74     10.92 o 
 -12  10   2      183.17      181.39     16.95 o 
 -11  10   2       83.96       88.86     12.90 o 
 -10  10   2      547.06      568.52     36.91 o 
  -9  10   2      356.74      323.96     18.65 o 
  -8  10   2      126.73      114.04     17.80 o 
  -7  10   2     3339.89     3295.69     68.46 o 
  -6  10   2      353.40      326.56     12.12 o 
  -5  10   2     1114.86     1050.53     22.30 o 
  -4  10   2     1141.52     1147.82     31.83 o 
  -3  10   2     1344.11     1296.10     28.21 o 
  -2  10   2      713.82      692.69     13.74 o 
  -1  10   2     1887.42     1753.20     26.17 o 
   0  10   2     3065.44     3218.92     43.25 o 
   1  10   2      647.04      653.55     15.12 o 
   2  10   2      240.97      262.78     11.37 o 
   3  10   2     2255.45     2180.86     41.29 o 
   4  10   2     2509.36     2587.70     43.49 o 
   5  10   2      653.46      594.23     22.46 o 
   6  10   2     1645.60     1609.41     32.23 o 
   7  10   2      648.52      576.72     48.55 o 
   8  10   2      310.55      296.26     13.83 o 
   9  10   2     1689.49     1699.52     36.76 o 
  10  10   2      539.37      555.87     20.05 o 
  11  10   2      420.44      425.90     23.10 o 
  12  10   2      322.73      306.23     20.78 o 
 -12  11   2      295.58      319.47     21.26 o 
 -11  11   2      255.04      245.57     27.84 o 
 -10  11   2      108.76      120.58     13.54 o 
  -9  11   2      609.55      561.87     24.04 o 
  -8  11   2     1674.53     1681.94     43.43 o 
  -7  11   2      921.68      897.17     28.01 o 
  -6  11   2     1400.85     1386.98     35.34 o 
  -5  11   2      885.27      849.19     20.35 o 
  -4  11   2      138.54      147.47     10.45 o 
  -3  11   2      179.69      177.99     14.51 o 
  -2  11   2     2971.37     2956.45     41.00 o 
  -1  11   2      848.89      783.11     15.17 o 
   0  11   2      159.01      133.68     10.87 o 
   1  11   2     3106.64     3021.02     47.74 o 
   2  11   2     1388.55     1325.15     25.30 o 
   3  11   2      341.07      318.96     18.29 o 
   4  11   2     2293.33     2226.87     39.16 o 
   5  11   2     1650.56     1670.85     32.60 o 
   6  11   2      367.98      373.80     24.27 o 
   7  11   2     1573.94     1499.37     32.08 o 
   8  11   2     2435.39     2408.87     45.96 o 
   9  11   2        0.79        6.10      5.67 o 
  10  11   2      808.77      833.13     31.08 o 
  11  11   2      155.67      177.90     33.25 o 
  12  11   2       78.55       68.70     26.42 o 
 -12  12   2      227.17      277.55     20.05 o 
 -11  12   2       20.73       16.29      9.31 o 
 -10  12   2      395.26      434.84     22.45 o 
  -9  12   2      467.58      470.36     31.42 o 
  -8  12   2      226.26      225.50     15.49 o 
  -7  12   2     1901.83     1866.70     49.22 o 
  -6  12   2     2285.32     2262.86     58.50 o 
  -5  12   2       75.40       67.41      6.60 o 
  -4  12   2     1314.04     1270.76     25.78 o 
  -3  12   2      980.06      915.53     28.00 o 
  -2  12   2      795.82      758.33     22.22 o 
  -1  12   2     1602.40     1553.61     26.60 o 
   0  12   2     1705.23     1731.60     27.10 o 
   1  12   2     1444.39     1470.06     27.56 o 
   2  12   2      184.86      169.00     10.47 o 
   3  12   2     2315.46     2192.30     38.27 o 
   4  12   2      698.55      690.75     25.96 o 
   5  12   2      136.95      133.56      8.94 o 
   6  12   2     1936.78     1947.52     37.79 o 
   7  12   2      470.32      462.38     16.75 o 
   8  12   2      592.53      577.29     19.33 o 
   9  12   2     1378.89     1363.67     32.68 o 
  10  12   2      347.63      364.55     31.93 o 
  11  12   2      245.67      260.48     19.33 o 
  12  12   2      126.57      120.91     20.92 o 
 -11  13   2      367.93      343.13     31.64 o 
 -10  13   2       65.03       86.03     14.60 o 
  -9  13   2      636.27      592.15     25.06 o 
  -8  13   2      902.90      944.43     30.74 o 
  -7  13   2      369.20      323.23     17.25 o 
  -6  13   2      499.94      499.61     57.58 o 
  -5  13   2     3508.67     3442.92     49.52 o 
  -4  13   2      802.15      757.22     17.00 o 
  -3  13   2      404.68      380.16     27.24 o 
  -2  13   2     2867.86     2900.60     41.77 o 
  -1  13   2      855.22      869.49     36.10 o 
   0  13   2      390.63      411.40     11.44 o 
   1  13   2     1533.64     1526.65     25.55 o 
   2  13   2      501.18      471.34     14.25 o 
   3  13   2       92.49       89.26      7.28 o 
   4  13   2     1017.80      922.89     47.37 o 
   5  13   2     1185.31     1150.21     26.10 o 
   6  13   2       25.05       31.74      6.60 o 
   7  13   2     1104.92     1137.25     44.16 o 
   8  13   2      704.68      683.74     21.52 o 
   9  13   2       13.99       12.26      6.51 o 
  10  13   2      328.67      321.14     20.17 o 
  11  13   2      412.72      426.81     23.71 o 
 -11  14   2       35.68       40.76     16.43 o 
 -10  14   2      532.98      502.02     36.52 o 
  -9  14   2      986.75      985.51     49.73 o 
  -8  14   2      484.61      444.69     32.23 o 
  -7  14   2      126.92      155.38     19.89 o 
  -6  14   2      549.54      566.38     33.91 o 
  -5  14   2      146.54      142.05     10.06 o 
  -4  14   2     3538.09     3201.14    173.53 o 
  -3  14   2     2083.96     1879.54     36.82 o 
  -2  14   2      820.34      784.24     20.99 o 
  -1  14   2      465.55      479.68     34.35 o 
   0  14   2     1390.97     1328.12     47.34 o 
   1  14   2     1015.87      947.53     36.51 o 
   2  14   2     1809.00     1700.22     76.76 o 
   3  14   2     1301.76     1208.01     26.04 o 
   4  14   2      203.29      179.23     18.81 o 
   5  14   2      106.89       96.72      8.39 o 
   6  14   2     1832.15     1834.02     37.19 o 
   7  14   2      213.87      226.08     15.05 o 
   8  14   2      453.80      452.45     17.90 o 
   9  14   2      266.19      259.24     22.82 o 
  10  14   2      134.00      116.62     19.75 o 
  11  14   2      207.16      231.78     26.57 o 
 -10  15   2       34.46       39.00     15.89 o 
  -9  15   2      365.58      404.12     32.52 o 
  -8  15   2      281.30      271.95     26.72 o 
  -7  15   2        7.65       11.75      8.17 o 
  -6  15   2       75.36       74.76     11.10 o 
  -5  15   2      965.04      940.22     31.04 o 
  -4  15   2      227.24      233.64     13.24 o 
  -3  15   2       54.83       52.02      7.38 o 
  -2  15   2      659.59      626.50     23.24 o 
  -1  15   2     2622.10     2613.69     47.21 o 
   0  15   2      456.10      422.38     34.19 o 
   1  15   2     3928.63     3938.98     74.42 o 
   2  15   2      772.75      702.51     20.48 o 
   3  15   2      377.13      331.29     18.77 o 
   4  15   2      872.37      791.21     27.11 o 
   5  15   2      438.70      388.95     19.25 o 
   6  15   2       33.92       22.47     14.19 o 
   7  15   2      472.62      438.38     21.44 o 
   8  15   2      236.92      239.39     17.31 o 
   9  15   2       16.33        5.90     11.12 o 
  10  15   2      159.51      178.59     23.65 o 
 -10  16   2      964.48     1000.38     53.34 o 
  -9  16   2      322.38      315.85     20.91 o 
  -8  16   2      207.15      197.86     16.79 o 
  -7  16   2       61.30       47.30     10.99 o 
  -6  16   2      261.50      285.88     24.04 o 
  -5  16   2        4.29        0.71      7.18 o 
  -4  16   2     1558.27     1467.98     32.86 o 
  -3  16   2     1103.32     1081.81     26.94 o 
  -2  16   2      312.60      292.90     30.33 o 
  -1  16   2      734.34      723.93     20.87 o 
   0  16   2     5512.33     5503.24     86.99 o 
   1  16   2       86.03       80.87     10.97 o 
   2  16   2     3991.75     3674.70    134.00 o 
   3  16   2      674.24      603.31     23.62 o 
   4  16   2      136.63      130.70     12.32 o 
   5  16   2      219.04      232.87     15.79 o 
   6  16   2      906.37      935.16     31.80 o 
   7  16   2      102.49      111.69     12.86 o 
   8  16   2      212.30      238.57     17.56 o 
   9  16   2       48.83       50.85     15.75 o 
  10  16   2      305.98      289.70     28.37 o 
  -9  17   2      363.10      325.90     21.81 o 
  -8  17   2      201.76      196.32     17.39 o 
  -7  17   2      259.34      238.42     18.07 o 
  -6  17   2      176.32      191.23     15.87 o 
  -5  17   2     1060.43     1027.38     34.03 o 
  -4  17   2      696.80      632.37     25.04 o 
  -3  17   2       69.84       85.19     18.25 o 
  -2  17   2      139.30      132.35     10.13 o 
  -1  17   2      138.43      134.25     10.34 o 
   0  17   2      143.62      149.68     10.67 o 
   1  17   2     1951.80     1819.93     37.82 o 
   2  17   2     1285.74     1194.38     30.03 o 
   3  17   2      133.97      126.32     12.03 o 
   4  17   2       21.05       22.63     12.82 o 
   5  17   2     1195.34     1151.19     35.53 o 
   6  17   2       69.02       70.39     12.48 o 
   7  17   2      572.15      560.87     25.35 o 
   8  17   2      274.36      293.67     19.37 o 
   9  17   2      169.84      180.73     23.26 o 
  -9  18   2      286.42      279.05     26.96 o 
  -8  18   2       10.10        9.37     19.99 o 
  -7  18   2      198.84      179.49     16.63 o 
  -6  18   2      381.17      387.97     21.77 o 
  -5  18   2      119.48      135.78     33.47 o 
  -4  18   2     1305.73     1281.00     31.66 o 
  -3  18   2      668.93      618.38     20.51 o 
  -2  18   2      220.45      208.26     13.81 o 
  -1  18   2      194.20      201.18     12.38 o 
   0  18   2     1000.88      949.31     25.83 o 
   1  18   2       37.53       27.11      7.32 o 
   2  18   2      909.63      930.31     25.54 o 
   3  18   2      262.37      274.55     14.42 o 
   4  18   2      648.36      605.58     20.85 o 
   5  18   2      576.98      592.79     42.39 o 
   6  18   2     1475.04     1368.12     41.14 o 
   7  18   2      304.81      366.18     33.59 o 
   8  18   2      219.31      225.98     24.52 o 
   9  18   2       87.65       87.46     18.43 o 
  -8  19   2      394.12      358.93     22.87 o 
  -7  19   2      127.98      123.13     15.14 o 
  -6  19   2      230.37      222.68     18.07 o 
  -5  19   2     1319.19     1353.34     45.61 o 
  -4  19   2      202.05      207.18     32.47 o 
  -3  19   2      447.68      463.16     26.58 o 
  -2  19   2      109.07      119.22     10.52 o 
  -1  19   2      184.07      175.91     12.21 o 
   0  19   2       92.37       95.95      9.86 o 
   1  19   2      595.05      587.61     33.86 o 
   2  19   2      393.78      362.39     19.09 o 
   3  19   2      136.62      164.86     12.07 o 
   4  19   2      517.60      512.47     19.64 o 
   5  19   2     1155.79     1108.15     31.58 o 
   6  19   2       39.87       56.86     11.36 o 
   7  19   2      542.39      543.90     37.74 o 
  -7  20   2      115.11      103.75     22.33 o 
  -6  20   2      511.26      481.84     37.59 o 
  -5  20   2       68.96       31.06     16.67 o 
  -4  20   2     1689.42     1666.85     71.13 o 
  -3  20   2      349.85      346.87     20.95 o 
  -2  20   2        9.85       24.01      9.15 o 
  -1  20   2       73.30       65.89     11.99 o 
   0  20   2      704.82      674.69     28.49 o 
   1  20   2      176.05      189.72     36.35 o 
   2  20   2      528.96      505.58     46.51 o 
   3  20   2      979.76      967.52     48.14 o 
   4  20   2      229.01      228.65     28.01 o 
   5  20   2      158.78      137.14     15.64 o 
   6  20   2     1244.25     1221.58     82.39 o 
  -6  21   2      716.13      672.46     45.29 o 
  -5  21   2      313.28      265.61     30.13 o 
  -4  21   2       55.11       69.96     18.33 o 
  -3  21   2      126.59      135.83     15.02 o 
  -2  21   2      433.63      466.83     24.83 o 
  -1  21   2      318.41      298.30     20.49 o 
   0  21   2      141.66      127.66     15.13 o 
   1  21   2      476.54      453.49     24.25 o 
   2  21   2      316.25      301.73     20.49 o 
   3  21   2      187.41      172.88     20.11 o 
   4  21   2      782.88      720.10     31.05 o 
   5  21   2      733.05      779.28     46.12 o 
   6  21   2        6.12        2.24      9.36 o 
  -5  22   2       95.82       75.57     21.26 o 
  -4  22   2      194.66      182.78     26.96 o 
  -3  22   2      509.06      502.17     38.86 o 
  -2  22   2       82.08      108.99     14.86 o 
  -1  22   2      157.66      155.69     16.72 o 
   0  22   2      647.63      631.06     29.42 o 
   1  22   2       30.17       47.01     12.11 o 
   2  22   2      461.73      474.57     25.80 o 
   3  22   2      839.85      843.03     34.57 o 
   4  22   2       72.28       63.43     12.92 o 
   5  22   2      288.09      310.33     24.50 o 
  -4  23   2      391.23      364.88     35.88 o 
  -3  23   2       15.91       26.77     15.46 o 
  -2  23   2      801.11      854.08     35.28 o 
  -1  23   2      331.15      335.43     22.73 o 
   0  23   2       13.73        5.65      9.65 o 
   1  23   2      560.11      557.63     28.42 o 
   2  23   2      135.21      142.43     21.40 o 
   3  23   2      367.63      387.17     30.62 o 
   0  24   2      278.68      310.77     22.92 o 
  -3 -23   3      276.61      313.76     22.65 o 
  -2 -23   3       82.86       99.83     14.99 o 
  -1 -23   3      957.97     1026.32     39.13 o 
   0 -23   3      737.56      795.66     57.63 o 
   1 -23   3       11.28       18.55     10.04 o 
   2 -23   3      422.15      492.20     26.91 o 
   3 -23   3      429.48      509.84     27.41 o 
  -5 -22   3      136.48      161.91     23.65 o 
  -4 -22   3      281.61      306.28     22.00 o 
  -3 -22   3      155.20      176.63     17.84 o 
  -2 -22   3      552.30      554.41     28.09 o 
  -1 -22   3      382.84      414.64     24.50 o 
   0 -22   3      289.19      292.33     34.57 o 
   1 -22   3      381.33      414.44     36.10 o 
   2 -22   3      425.97      477.86     34.42 o 
   3 -22   3       59.39       58.25     12.24 o 
   4 -22   3      550.51      595.35     28.66 o 
   5 -22   3      153.73      156.45     25.79 o 
  -6 -21   3      582.57      646.44     30.29 o 
  -5 -21   3       99.71      116.50     15.13 o 
  -4 -21   3      207.70      222.99     26.25 o 
  -3 -21   3      112.49       99.40     14.25 o 
  -2 -21   3       67.75       82.78     13.84 o 
  -1 -21   3      663.07      679.49     30.21 o 
   0 -21   3      283.99      311.18     21.01 o 
   1 -21   3       58.09       63.79     14.19 o 
   2 -21   3      462.39      431.49     35.66 o 
   3 -21   3      530.92      585.07     27.79 o 
   4 -21   3       82.87      127.28     33.71 o 
   5 -21   3      106.25      122.76     22.72 o 
   6 -21   3      663.91      752.62     47.78 o 
  -7 -20   3      331.09      423.58     36.18 o 
  -6 -20   3      319.99      330.04     32.25 o 
  -5 -20   3      461.85      461.77     24.91 o 
  -4 -20   3       69.09       67.25     20.11 o 
  -3 -20   3      391.59      381.22     34.96 o 
  -2 -20   3      355.44      395.36     26.06 o 
  -1 -20   3       59.89       60.05     12.04 o 
   0 -20   3      167.21      152.80     15.44 o 
   1 -20   3      966.52     1002.37     35.84 o 
   2 -20   3     1059.32     1030.56     40.34 o 
   3 -20   3       70.71       77.73     27.28 o 
   4 -20   3      236.71      241.46     18.49 o 
   5 -20   3      305.50      291.99     29.93 o 
   6 -20   3       35.47       37.32     11.67 o 
   7 -20   3     1021.48     1185.39     42.62 o 
  -8 -19   3      493.26      521.96     39.30 o 
  -7 -19   3      934.13      990.54     53.48 o 
  -6 -19   3      863.12      918.70     34.47 o 
  -5 -19   3       57.09       86.02     12.98 o 
  -4 -19   3      406.54      427.06     24.89 o 
  -3 -19   3      207.49      204.74     16.97 o 
  -2 -19   3      202.95      201.96     16.76 o 
  -1 -19   3      406.71      393.55     21.84 o 
   0 -19   3      566.81      529.64     37.64 o 
   1 -19   3      693.39      733.47     29.11 o 
   2 -19   3      112.19      143.16     15.50 o 
   3 -19   3      298.34      304.91     19.58 o 
   4 -19   3      182.04      202.68     21.99 o 
   5 -19   3      274.18      318.86     20.70 o 
   6 -19   3      948.11      966.79     29.00 o 
   7 -19   3       16.87       23.55      8.42 o 
   8 -19   3      394.66      413.81     24.60 o 
  -9 -18   3      453.14      496.12     38.61 o 
  -8 -18   3      578.70      611.13     41.20 o 
  -7 -18   3       90.94       84.86     13.19 o 
  -6 -18   3      340.27      334.60     22.06 o 
  -5 -18   3     1281.88     1288.97     40.56 o 
  -4 -18   3      594.13      604.95     29.67 o 
  -3 -18   3      878.13      880.06     31.92 o 
  -2 -18   3      785.12      795.91     35.96 o 
  -1 -18   3      315.41      332.61     24.89 o 
   0 -18   3      189.48      179.13     15.40 o 
   1 -18   3     1796.96     1815.64     48.69 o 
   2 -18   3      369.50      421.44     24.74 o 
   3 -18   3      326.09      324.53     19.63 o 
   4 -18   3      102.78      113.81      9.01 o 
   5 -18   3      413.42      450.68     18.58 o 
   6 -18   3       60.93       77.95     10.15 o 
   7 -18   3     1634.17     1650.90     39.66 o 
   8 -18   3      213.93      200.94     17.64 o 
  -9 -17   3       61.16       77.76     20.33 o 
  -8 -17   3      216.82      281.26     28.81 o 
  -7 -17   3      676.02      745.59     33.91 o 
  -6 -17   3      580.22      633.99     50.34 o 
  -5 -17   3       36.93       26.11      8.86 o 
  -4 -17   3      700.57      651.48     30.06 o 
  -3 -17   3      716.39      735.15     34.83 o 
  -2 -17   3       92.22      110.99     13.33 o 
  -1 -17   3      671.47      600.34     25.32 o 
   0 -17   3     1208.70     1130.39     35.46 o 
   1 -17   3      371.59      391.39     21.09 o 
   2 -17   3     1534.25     1547.20     42.79 o 
   3 -17   3       23.20       25.64      5.85 o 
   4 -17   3       63.85       67.51      7.44 o 
   5 -17   3      153.75      155.24     10.55 o 
   6 -17   3      551.13      570.20     34.82 o 
   7 -17   3      172.07      178.24     22.83 o 
   8 -17   3      683.09      728.08     30.48 o 
   9 -17   3      349.16      378.74     22.58 o 
 -10 -16   3       29.41       15.02     13.55 o 
  -9 -16   3      366.20      392.76     22.47 o 
  -8 -16   3      494.03      484.37     23.52 o 
  -7 -16   3       51.74       58.12     10.92 o 
  -6 -16   3       29.15       21.18     15.09 o 
  -5 -16   3      724.05      712.38     27.42 o 
  -4 -16   3      818.14      777.58     36.98 o 
  -3 -16   3      526.09      541.37     30.35 o 
  -2 -16   3      646.64      626.53     25.18 o 
  -1 -16   3      124.08      120.89     15.14 o 
   0 -16   3      652.88      630.65     24.86 o 
   1 -16   3     3977.52     4033.46     66.52 o 
   2 -16   3      796.17      804.82     22.07 o 
   3 -16   3      523.33      527.87     17.38 o 
   4 -16   3      334.81      301.02     12.27 o 
   5 -16   3      116.70      124.96     12.80 o 
   6 -16   3       48.71       74.68      9.26 o 
   7 -16   3     1062.96     1042.94     37.07 o 
   8 -16   3      197.84      177.07     15.72 o 
   9 -16   3       31.62       37.73     10.15 o 
  10 -16   3       94.81       87.56     13.79 o 
 -10 -15   3      556.28      532.83     36.91 o 
  -9 -15   3      206.21      197.45     16.49 o 
  -8 -15   3      375.52      402.49     23.74 o 
  -7 -15   3      247.86      238.47     13.27 o 
  -6 -15   3      540.92      537.39     18.51 o 
  -5 -15   3      539.40      519.64     41.34 o 
  -4 -15   3      714.01      672.03     41.42 o 
  -3 -15   3      437.92      442.59     20.81 o 
  -2 -15   3      340.26      311.11     33.42 o 
  -1 -15   3     1302.44     1342.71     37.75 o 
   0 -15   3     1648.74     1586.60     32.35 o 
   1 -15   3      539.88      532.57     17.08 o 
   2 -15   3     1470.75     1516.66     33.73 o 
   3 -15   3     1129.33     1061.73     24.41 o 
   4 -15   3       39.16       39.80      6.01 o 
   5 -15   3      152.77      147.46      8.95 o 
   6 -15   3      992.30      980.91     26.66 o 
   7 -15   3      540.02      515.00     32.09 o 
   8 -15   3      343.14      341.33     20.11 o 
   9 -15   3      415.65      412.91     22.82 o 
  10 -15   3      422.88      387.85     27.30 o 
 -11 -14   3      375.79      390.37     32.13 o 
 -10 -14   3       59.25       61.24     16.48 o 
  -9 -14   3      912.19      893.78     32.05 o 
  -8 -14   3      477.97      486.76     22.83 o 
  -7 -14   3        7.71       10.94      5.78 o 
  -6 -14   3      168.67      153.56     10.36 o 
  -5 -14   3     1650.15     1557.74     36.69 o 
  -4 -14   3      131.56      131.10     12.06 o 
  -3 -14   3      749.25      737.34     45.90 o 
  -2 -14   3     1922.56     1869.32     38.89 o 
  -1 -14   3      479.25      496.85     15.75 o 
   0 -14   3      325.98      313.04     12.80 o 
   1 -14   3     3998.16     4079.27     65.54 o 
   2 -14   3      489.02      486.99     19.85 o 
   3 -14   3      543.38      493.25     14.32 o 
   4 -14   3      330.03      330.67     12.09 o 
   5 -14   3      462.68      464.75     14.28 o 
   6 -14   3       93.54      107.48     15.12 o 
   7 -14   3     1368.19     1407.47     33.24 o 
   8 -14   3      750.68      762.55     29.58 o 
   9 -14   3       69.58       80.56     20.40 o 
  10 -14   3       31.79       22.00      8.86 o 
  11 -14   3      769.26      744.87     33.37 o 
 -11 -13   3       45.90       30.08     14.09 o 
 -10 -13   3      937.13      951.95     33.89 o 
  -9 -13   3      445.53      492.75     18.82 o 
  -8 -13   3      214.86      207.37     36.86 o 
  -7 -13   3      897.77      886.05     23.63 o 
  -6 -13   3      801.77      771.91     21.23 o 
  -5 -13   3      300.11      293.72     12.82 o 
  -4 -13   3     2447.61     2347.99    121.47 o 
  -3 -13   3     3033.30     3129.74     64.08 o 
  -2 -13   3       63.18       76.94     11.38 o 
  -1 -13   3     2821.30     2913.37     51.00 o 
   0 -13   3     1821.21     1741.59     42.84 o 
   1 -13   3        3.62        5.71      3.90 o 
   2 -13   3      317.28      300.61     10.91 o 
   3 -13   3     1931.27     1986.67     37.31 o 
   4 -13   3       44.21       52.37      5.85 o 
   5 -13   3      751.04      734.17     21.58 o 
   6 -13   3     1785.06     1800.48     37.43 o 
   7 -13   3       72.51       66.85      8.24 o 
   8 -13   3      275.86      254.01     23.65 o 
   9 -13   3      846.14      887.72     32.66 o 
  10 -13   3      160.87      192.60     16.74 o 
  11 -13   3      139.92      138.46     15.70 o 
 -12 -12   3      276.73      326.02     30.81 o 
 -11 -12   3      372.05      340.55     29.35 o 
 -10 -12   3      104.93      126.70     13.32 o 
  -9 -12   3      486.95      488.35     21.38 o 
  -8 -12   3     1732.29     1791.32     48.95 o 
  -7 -12   3      234.84      241.50     12.51 o 
  -6 -12   3      595.47      552.45     40.60 o 
  -5 -12   3     1395.18     1363.50     25.76 o 
  -4 -12   3       82.60      103.66      6.79 o 
  -3 -12   3     1577.38     1600.05     26.02 o 
  -2 -12   3     1204.22     1167.06     20.39 o 
  -1 -12   3      318.47      300.65     11.57 o 
   0 -12   3      708.92      696.60     22.93 o 
   1 -12   3     1437.73     1428.10     24.71 o 
   2 -12   3     1126.76     1138.94     21.41 o 
   3 -12   3      142.04      140.71     10.71 o 
   4 -12   3      503.47      512.17     14.50 o 
   5 -12   3     2553.30     2550.39     39.16 o 
   6 -12   3      321.30      322.79     13.93 o 
   7 -12   3     1891.42     1794.81     66.89 o 
   8 -12   3      940.99      951.49     40.64 o 
   9 -12   3      147.66      139.20     13.65 o 
  10 -12   3      517.88      492.36     24.23 o 
  11 -12   3      314.69      326.55     20.72 o 
 -12 -11   3      145.79      147.48     22.67 o 
 -11 -11   3       51.85       45.93     14.67 o 
 -10 -11   3      669.51      696.33     27.43 o 
  -9 -11   3      550.25      578.07     19.74 o 
  -8 -11   3       33.33       30.60      6.79 o 
  -7 -11   3     3471.35     3579.54     46.02 o 
  -6 -11   3     1305.36     1257.18     28.26 o 
  -5 -11   3      526.54      517.66     19.03 o 
  -4 -11   3     1393.50     1448.00     24.23 o 
  -3 -11   3     1703.41     1672.45     26.38 o 
  -2 -11   3      832.86      774.51     15.23 o 
  -1 -11   3      890.20      865.41     15.87 o 
   0 -11   3      200.73      171.29      7.59 o 
   1 -11   3      349.11      340.12     10.30 o 
   2 -11   3     1287.18     1289.99     22.71 o 
   3 -11   3     2533.47     2561.85     37.98 o 
   4 -11   3      376.96      351.45     11.19 o 
   5 -11   3      523.12      515.61     22.32 o 
   6 -11   3     2625.48     2590.55     46.76 o 
   7 -11   3      345.49      333.73     15.84 o 
   8 -11   3      829.11      795.36     28.80 o 
   9 -11   3     1942.12     1987.41     52.18 o 
  10 -11   3       16.26       12.58      7.57 o 
  11 -11   3      214.72      233.29     18.03 o 
  12 -11   3      304.64      319.43     21.09 o 
 -12 -10   3      374.09      368.63     31.59 o 
 -11 -10   3      284.33      275.88     18.74 o 
 -10 -10   3       47.69       62.30      8.30 o 
  -9 -10   3      233.33      221.84     10.74 o 
  -8 -10   3     2857.23     2832.05     38.57 o 
  -7 -10   3      188.21      188.60      8.15 o 
  -6 -10   3     1251.32     1260.57     20.70 o 
  -5 -10   3       18.55       26.91      4.32 o 
  -4 -10   3      214.99      193.74      7.97 o 
  -3 -10   3      992.84     1015.69     18.19 o 
  -2 -10   3     3260.40     3297.51     43.99 o 
  -1 -10   3     1365.13     1359.48     39.36 o 
   0 -10   3     1175.64     1241.43     21.63 o 
   1 -10   3      965.14      938.52     17.62 o 
   2 -10   3     1615.16     1710.35     28.77 o 
   3 -10   3      120.74      128.35      6.63 o 
   4 -10   3     3307.25     3355.76     46.75 o 
   5 -10   3     1499.01     1508.05     51.61 o 
   6 -10   3      367.69      366.67     13.89 o 
   7 -10   3     1256.81     1253.57     35.62 o 
   8 -10   3     1029.69     1066.03     37.30 o 
   9 -10   3      392.87      380.93     56.99 o 
  10 -10   3      474.42      464.48     23.10 o 
  11 -10   3      378.39      386.08     21.72 o 
  12 -10   3        1.69       -2.05      6.86 o 
 -12  -9   3      228.76      220.69     17.84 o 
 -11  -9   3      171.11      171.63     15.61 o 
 -10  -9   3      374.07      367.28     15.88 o 
  -9  -9   3      764.84      757.18     21.79 o 
  -8  -9   3      149.32      143.91      7.38 o 
  -7  -9   3     1104.62     1032.56     16.71 o 
  -6  -9   3     1267.19     1227.15     18.10 o 
  -5  -9   3      321.29      341.77     22.09 o 
  -4  -9   3     1626.20     1704.42     26.50 o 
  -3  -9   3     4862.08     4894.09     62.07 o 
  -2  -9   3     1446.09     1535.94     30.54 o 
  -1  -9   3     7411.50     7655.00     92.08 o 
   0  -9   3     4340.96     4509.64     50.84 o 
   1  -9   3      170.26      183.94     14.23 o 
   2  -9   3     4359.25     4662.51     60.30 o 
   3  -9   3     4515.79     4773.41     61.89 o 
   4  -9   3     1155.86     1136.98     23.79 o 
   5  -9   3     2202.29     2244.90     33.65 o 
   6  -9   3     1900.55     1873.15     36.43 o 
   7  -9   3       17.25       11.83      6.73 o 
   8  -9   3      193.51      218.54     23.30 o 
   9  -9   3     1157.98     1198.95     36.85 o 
  10  -9   3       71.58       74.53     11.27 o 
  11  -9   3      202.13      217.99     17.17 o 
  12  -9   3      545.24      557.22     69.18 o 
 -13  -8   3       20.79       26.71     11.00 o 
 -12  -8   3     1615.95     1646.60     58.97 o 
 -11  -8   3      374.56      343.80     31.15 o 
 -10  -8   3      191.15      196.96     15.29 o 
  -9  -8   3      193.70      199.81      8.90 o 
  -8  -8   3     1244.14     1225.57     25.34 o 
  -7  -8   3      156.95      153.05      6.35 o 
  -6  -8   3      445.85      434.78     10.61 o 
  -5  -8   3     1085.13     1106.70     16.05 o 
  -4  -8   3      260.78      265.91     10.20 o 
  -3  -8   3      325.51      342.56      9.23 o 
  -2  -8   3     5795.22     5882.37     72.21 o 
  -1  -8   3     3065.87     3035.58     44.41 o 
   0  -8   3     1737.86     1692.17     21.59 o 
   1  -8   3     2556.43     2640.19     36.34 o 
   2  -8   3     3264.61     3707.74     48.79 o 
   3  -8   3       93.17       77.22      5.47 o 
   4  -8   3     2920.80     2917.55     41.36 o 
   5  -8   3      817.69      823.23     16.12 o 
   6  -8   3      599.29      592.92     16.63 o 
   7  -8   3      697.78      651.05     43.95 o 
   8  -8   3     1560.78     1570.56     41.87 o 
   9  -8   3       43.58       67.32     10.92 o 
  10  -8   3      590.62      529.00     37.42 o 
  11  -8   3      548.83      552.84     27.86 o 
  12  -8   3        4.44        2.80      7.32 o 
 -13  -7   3     1366.86     1427.56     46.33 o 
 -12  -7   3       45.80       37.26     19.77 o 
 -11  -7   3      724.37      689.58     28.13 o 
 -10  -7   3     1061.30     1064.40     34.06 o 
  -9  -7   3      508.99      484.62     28.06 o 
  -8  -7   3      380.58      371.11      9.66 o 
  -7  -7   3      276.69      272.35      8.05 o 
  -6  -7   3     1302.28     1253.03     17.78 o 
  -5  -7   3      730.36      746.83     13.72 o 
  -4  -7   3     4153.36     4460.70     50.77 o 
  -3  -7   3     8610.71     9029.61     96.02 o 
  -2  -7   3      925.43      935.28     15.90 o 
  -1  -7   3     7681.54     8104.34     86.18 o 
   1  -7   3      931.53     1043.07     17.44 o 
   2  -7   3     2852.07     3053.49     40.67 o 
   3  -7   3     4676.01     4959.75     62.72 o 
   4  -7   3      210.79      232.17     12.04 o 
   5  -7   3      883.06      871.91     16.10 o 
   6  -7   3      740.72      733.94     18.30 o 
   7  -7   3       38.81       44.15      7.86 o 
   8  -7   3      144.36      143.28     12.21 o 
   9  -7   3     1508.56     1389.43     86.29 o 
  10  -7   3      416.85      427.73     21.51 o 
  11  -7   3      585.05      575.51     25.99 o 
  12  -7   3      506.91      534.90     25.89 o 
  13  -7   3      312.47      340.91     38.86 o 
 -13  -6   3       35.50       42.73     16.38 o 
 -12  -6   3      649.21      634.94     46.49 o 
 -11  -6   3      700.36      715.86     28.41 o 
 -10  -6   3      179.32      192.53     15.06 o 
  -9  -6   3      315.26      325.14     13.81 o 
  -8  -6   3      944.88      941.90     17.25 o 
  -7  -6   3       11.93       21.16      5.33 o 
  -6  -6   3     2947.37     2994.40     34.07 o 
  -5  -6   3     3254.29     3443.93     37.58 o 
  -4  -6   3     2030.50     2076.62     24.19 o 
  -3  -6   3      704.71      771.20     12.28 o 
  -2  -6   3     5232.48     5399.69     76.95 o 
  -1  -6   3     1563.40     1613.94     23.18 o 
   0  -6   3     1881.22     1964.70     27.32 o 
   1  -6   3     3353.83     3377.50     43.51 o 
   2  -6   3     1917.84     2108.57     40.22 o 
   3  -6   3      168.04      160.29      6.44 o 
   4  -6   3     6566.69     6734.41     82.57 o 
   5  -6   3     4250.58     4442.65     56.93 o 
   6  -6   3      437.66      455.57     13.50 o 
   7  -6   3      172.22      164.69     16.82 o 
   8  -6   3     1402.98     1412.69     56.21 o 
   9  -6   3      443.11      405.48     19.60 o 
  10  -6   3      643.17      616.27     25.53 o 
  11  -6   3      591.83      604.60     26.25 o 
  12  -6   3       34.90       26.04      9.25 o 
  13  -6   3      188.83      198.89     17.70 o 
 -13  -5   3      433.92      457.25     36.91 o 
 -12  -5   3      222.48      229.90     18.05 o 
 -11  -5   3       77.31       64.58     10.84 o 
 -10  -5   3      804.58      795.27     28.56 o 
  -9  -5   3     2004.19     2081.65     39.85 o 
  -8  -5   3      420.25      418.10     10.92 o 
  -7  -5   3     2355.78     2438.98     29.33 o 
  -6  -5   3     1399.85     1364.52     18.42 o 
  -5  -5   3     3733.91     4204.29     44.33 o 
  -4  -5   3     7377.83     7704.92     75.89 o 
  -3  -5   3     1773.09     1706.32     24.36 o 
  -2  -5   3      854.06     1003.18     15.68 o 
  -1  -5   3     2309.33     2309.39     35.91 o 
   0  -5   3     1773.29     1758.17     24.37 o 
   1  -5   3     3526.73     3824.77     91.12 o 
   2  -5   3     3038.67     3337.62     42.86 o 
   3  -5   3     3638.06     3908.34     49.64 o 
   4  -5   3     2433.47     2674.68     53.57 o 
   5  -5   3     2940.33     3075.18     40.69 o 
   6  -5   3     4269.23     4476.31     67.58 o 
   7  -5   3      136.26      114.47     14.77 o 
   8  -5   3     1123.48     1102.95     32.16 o 
   9  -5   3     1226.51     1170.63     34.42 o 
  10  -5   3       45.14       48.82     12.94 o 
  11  -5   3      480.35      511.33     23.77 o 
  12  -5   3      208.90      206.74     16.84 o 
  13  -5   3      414.99      445.25     24.37 o 
 -13  -4   3        6.05        2.40      7.90 o 
 -12  -4   3      459.73      470.62     24.08 o 
 -11  -4   3     1387.86     1408.00     41.63 o 
 -10  -4   3      178.27      203.65     14.96 o 
  -9  -4   3     1016.05      946.92     38.88 o 
  -8  -4   3     2568.15     2654.88     35.16 o 
  -7  -4   3      168.05      175.03      6.96 o 
  -6  -4   3     2939.43     3022.73     33.87 o 
  -5  -4   3     4927.13     5055.49     51.96 o 
  -4  -4   3      458.35      422.82      8.68 o 
  -3  -4   3     4927.83     5139.12     63.01 o 
  -2  -4   3     5492.34     5891.40     81.22 o 
  -1  -4   3      790.79      795.16     12.77 o 
   0  -4   3     1876.16     2108.90     27.98 o 
   1  -4   3     2857.89     3032.06     38.62 o 
   2  -4   3     1952.16     2104.32     33.28 o 
   3  -4   3      441.33      391.40      8.70 o 
   4  -4   3    12325.06    13116.03    177.83 o 
   5  -4   3     5040.34     5030.47     73.50 o 
   6  -4   3      320.94      370.49     11.22 o 
   7  -4   3     2777.80     2856.40     49.13 o 
   8  -4   3      526.98      588.96     18.21 o 
   9  -4   3      124.88      115.80      9.38 o 
  10  -4   3     1882.03     1858.23     39.61 o 
  11  -4   3      251.21      241.62     13.88 o 
  12  -4   3       23.49       24.42      8.38 o 
  13  -4   3      112.65      151.64     15.36 o 
 -13  -3   3      416.94      441.94     32.96 o 
 -12  -3   3      200.68      224.70     25.33 o 
 -11  -3   3      243.61      257.76     17.59 o 
 -10  -3   3     1459.56     1441.13     40.18 o 
  -9  -3   3     1242.68     1263.20     35.68 o 
  -8  -3   3      177.73      183.29      7.34 o 
  -7  -3   3      899.30      880.24     15.91 o 
  -6  -3   3     1734.64     1781.78     24.20 o 
  -5  -3   3     2089.98     2201.33     30.83 o 
  -4  -3   3    10982.77    11655.48    122.72 o 
  -3  -3   3     1569.57     1596.84     22.77 o 
  -2  -3   3     2182.34     2400.06     31.12 o 
  -1  -3   3     1701.02     1814.21     27.46 o 
   0  -3   3      888.56      972.66     14.52 o 
   1  -3   3     3329.57     3590.73     47.61 o 
   2  -3   3     2479.22     2685.94     34.38 o 
   3  -3   3      555.74      550.05     10.15 o 
   4  -3   3     3239.55     3711.21     54.92 o 
   5  -3   3      572.72      552.34     13.05 o 
   6  -3   3     3124.60     3142.27     51.25 o 
   7  -3   3      730.41      736.90     33.79 o 
   8  -3   3      557.79      560.14     39.93 o 
   9  -3   3     2113.32     2148.02     55.77 o 
  10  -3   3      451.01      428.28     27.39 o 
  11  -3   3      527.58      568.95     20.51 o 
  12  -3   3      665.64      655.42     22.90 o 
  13  -3   3      248.41      268.56     15.85 o 
 -13  -2   3      107.17      107.91     14.48 o 
 -12  -2   3      592.34      571.07     30.35 o 
 -11  -2   3      866.60      859.97     35.91 o 
 -10  -2   3      476.66      499.93     33.37 o 
  -9  -2   3      271.30      263.93     16.11 o 
  -8  -2   3      782.55      747.32     15.94 o 
  -7  -2   3      178.40      186.95      6.86 o 
  -6  -2   3     2186.36     2196.37     31.40 o 
  -5  -2   3     8078.51     8269.15     99.46 o 
  -4  -2   3     3276.60     3605.16     45.79 o 
  -3  -2   3     3874.98     4008.02     57.42 o 
  -2  -2   3     2987.17     2990.27     37.71 o 
  -1  -2   3     4760.31     5122.09     54.65 o 
   0  -2   3      390.52      416.08      7.79 o 
   1  -2   3     1708.93     1795.10     20.99 o 
   2  -2   3     2617.34     2826.84     41.56 o 
   3  -2   3     5373.79     5616.91     78.65 o 
   4  -2   3    10296.69    11041.81    150.25 o 
   5  -2   3     8654.30     9220.66    110.59 o 
   6  -2   3     1066.49     1192.50     24.62 o 
   7  -2   3     2103.61     2115.09     50.48 o 
   8  -2   3      182.71      216.82     19.63 o 
   9  -2   3      312.33      296.51     13.61 o 
  10  -2   3     1251.07     1223.06     29.93 o 
  11  -2   3      614.39      584.68     20.61 o 
  12  -2   3       49.58       57.02      8.84 o 
  13  -2   3      385.20      423.68     19.18 o 
 -13  -1   3      627.97      639.12     29.02 o 
 -12  -1   3       21.82       18.21     13.21 o 
 -11  -1   3      272.09      269.14     17.74 o 
 -10  -1   3     1719.22     1701.51     90.80 o 
  -9  -1   3      880.28      902.27     29.15 o 
  -8  -1   3      417.02      389.91     13.24 o 
  -7  -1   3       33.34       44.38      3.90 o 
  -6  -1   3      815.06      799.82     14.91 o 
  -5  -1   3      809.51      861.21     14.94 o 
  -4  -1   3     4609.56     4755.32     58.63 o 
  -3  -1   3     2404.06     2449.67     37.12 o 
  -1  -1   3      498.89      543.77     16.68 o 
   0  -1   3     4069.10     4402.19     52.71 o 
   1  -1   3     1373.58     1507.02     20.21 o 
   2  -1   3      861.66      898.94     44.05 o 
   3  -1   3      643.88      709.20     24.51 o 
   4  -1   3     1045.98     1182.02     18.07 o 
   5  -1   3     1467.28     1526.62     27.89 o 
   6  -1   3     4111.66     4376.33     67.06 o 
   7  -1   3      661.41      664.74     17.95 o 
   8  -1   3      433.47      430.09     15.03 o 
   9  -1   3     1169.46     1108.11     26.67 o 
  10  -1   3      593.08      584.42     19.59 o 
  11  -1   3       85.95       98.58      9.99 o 
  12  -1   3     1810.99     1837.87     41.55 o 
  13  -1   3      639.82      634.08     23.28 o 
 -13   0   3        2.37       10.19      8.38 o 
 -12   0   3      404.31      411.65     25.16 o 
 -11   0   3     1309.60     1324.09     39.62 o 
 -10   0   3       10.11       12.47      7.49 o 
  -9   0   3     2616.61     2663.44     59.27 o 
  -8   0   3       77.04       81.47      6.91 o 
  -7   0   3      355.54      353.97      9.81 o 
  -6   0   3      328.91      293.86      8.36 o 
  -5   0   3     8754.65     9159.78    109.26 o 
  -4   0   3      242.22      206.23      6.24 o 
  -3   0   3     1681.67     1646.73     26.71 o 
  -2   0   3     3554.94     3578.04     51.01 o 
  -1   0   3     9156.89     9689.23    112.67 o 
   0   0   3     2835.16     3096.38     37.91 o 
   1   0   3     5020.85     5317.82     63.35 o 
   2   0   3      793.86      808.72     12.58 o 
   3   0   3    19271.86    21237.59    244.50 o 
   4   0   3    12491.66    13645.78    184.82 o 
   5   0   3     3216.56     3339.83     51.75 o 
   6   0   3      391.93      437.88     13.33 o 
   7   0   3      142.89      184.68     14.54 o 
   8   0   3      360.31      356.44     13.62 o 
   9   0   3      212.51      184.87     12.55 o 
  10   0   3      642.95      626.21     20.13 o 
  11   0   3     1403.18     1387.42     33.26 o 
  12   0   3      302.15      298.79     24.61 o 
  13   0   3      678.01      683.32     24.14 o 
 -13   1   3      631.87      629.36     31.76 o 
 -12   1   3       19.12        8.66      8.14 o 
 -11   1   3      284.45      281.77     18.05 o 
 -10   1   3     1693.39     1742.53     45.58 o 
  -9   1   3      871.36      854.44     28.16 o 
  -8   1   3      413.33      375.87     28.57 o 
  -7   1   3       29.61       40.42      4.45 o 
  -6   1   3      830.20      821.92     15.03 o 
  -5   1   3      789.36      814.34     14.24 o 
  -4   1   3     4498.60     4606.68     56.86 o 
  -3   1   3     2390.80     2398.46     36.72 o 
  -1   1   3      585.61      656.36     20.87 o 
   0   1   3     4101.90     4448.49     53.42 o 
   1   1   3     1375.09     1520.18     20.41 o 
   2   1   3     1047.09     1137.75     20.45 o 
   3   1   3      735.09      851.44     19.44 o 
   4   1   3     1018.57     1139.03     24.14 o 
   5   1   3     1474.68     1554.02     27.98 o 
   6   1   3     4072.52     4176.65     63.87 o 
   7   1   3      643.98      649.54     17.34 o 
   8   1   3      429.56      423.18     14.66 o 
   9   1   3     1213.65     1185.55     43.92 o 
  10   1   3      599.81      594.00     19.43 o 
  11   1   3       99.95       98.37      9.71 o 
  12   1   3     1816.37     1917.81     45.04 o 
  13   1   3      660.12      679.03     29.60 o 
 -13   2   3      109.48      121.40     14.96 o 
 -12   2   3      633.45      649.31     28.30 o 
 -11   2   3      909.16      910.81     35.25 o 
 -10   2   3      481.13      471.91     23.77 o 
  -9   2   3      251.85      272.29     25.67 o 
  -8   2   3      730.16      649.18     21.13 o 
  -7   2   3      179.07      168.89     10.93 o 
  -6   2   3     2236.28     2298.62     32.42 o 
  -5   2   3     8043.84     8259.83     99.27 o 
  -4   2   3     3201.41     3371.99     52.95 o 
  -3   2   3     3793.55     3938.55     56.54 o 
  -2   2   3     3219.49     3319.81     62.73 o 
  -1   2   3     4575.23     4917.10     78.40 o 
   0   2   3      389.76      416.17     15.14 o 
   1   2   3     1677.76     1781.18     27.23 o 
   2   2   3     2454.12     2625.87     29.79 o 
   3   2   3     5450.77     5669.94     61.15 o 
   4   2   3    10369.26    11064.09    150.89 o 
   5   2   3     8661.81     9109.19    126.80 o 
   6   2   3     1068.42     1173.34     23.74 o 
   7   2   3     1984.72     1988.78     36.11 o 
   8   2   3      196.40      228.39     16.44 o 
   9   2   3      324.78      305.04     13.33 o 
  10   2   3     1227.69     1173.95     30.83 o 
  11   2   3      643.50      608.64     20.49 o 
  12   2   3       52.15       76.08      9.71 o 
  13   2   3      384.42      388.89     22.35 o 
 -13   3   3      459.96      485.71     25.21 o 
 -12   3   3      205.68      222.17     17.28 o 
 -11   3   3      237.83      241.14     16.98 o 
 -10   3   3     1416.93     1352.72     38.83 o 
  -9   3   3     1223.22     1199.26     26.68 o 
  -8   3   3      158.42      152.69     11.43 o 
  -7   3   3      918.32      879.16     24.87 o 
  -6   3   3     1652.16     1662.75     36.50 o 
  -5   3   3     2043.11     2141.58     34.55 o 
  -4   3   3    10771.12    11125.43    265.42 o 
  -3   3   3     1616.05     1621.78     34.00 o 
  -2   3   3     2138.89     2327.84     35.11 o 
  -1   3   3     1590.80     1709.36     26.42 o 
   0   3   3     1018.64     1128.16     18.60 o 
   1   3   3     3339.40     3521.66     50.18 o 
   2   3   3     2527.53     2771.19     35.16 o 
   3   3   3      595.42      579.04     10.95 o 
   4   3   3     3240.80     3661.45     47.27 o 
   5   3   3      591.08      540.04     13.66 o 
   6   3   3     3093.06     3051.82     48.81 o 
   7   3   3      732.12      772.39     30.94 o 
   8   3   3      557.79      510.87     15.87 o 
   9   3   3     2119.18     1986.38     38.68 o 
  10   3   3      490.44      449.72     16.59 o 
  11   3   3      503.24      527.51     18.97 o 
  12   3   3      626.04      627.95     21.77 o 
  13   3   3      234.92      253.18     28.52 o 
 -13   4   3        5.21       -1.67      7.93 o 
 -12   4   3      512.85      510.24     24.92 o 
 -11   4   3     1464.90     1415.61     41.42 o 
 -10   4   3      173.12      176.09     14.16 o 
  -9   4   3      923.79      884.07     26.16 o 
  -8   4   3     2553.95     2481.65    101.70 o 
  -7   4   3      157.11      174.01     14.82 o 
  -6   4   3     2901.16     3013.40     57.18 o 
  -5   4   3     4789.33     4708.15    108.40 o 
  -4   4   3      442.07      389.93     20.43 o 
  -3   4   3     4798.67     4918.33     70.22 o 
  -2   4   3     5803.90     6189.51     74.13 o 
  -1   4   3      788.33      759.31     14.92 o 
   0   4   3     1945.64     2202.54     33.01 o 
   1   4   3     2770.20     2905.81     36.16 o 
   2   4   3     1900.49     2037.54     28.10 o 
   3   4   3      433.32      375.61      8.58 o 
   4   4   3    12446.23    13184.94    154.84 o 
   5   4   3     5001.62     4913.90     62.66 o 
   6   4   3      321.25      354.62     23.86 o 
   7   4   3     2586.64     2549.53     43.43 o 
   8   4   3      559.75      581.82     32.55 o 
   9   4   3      121.22      127.07      9.06 o 
  10   4   3     1876.29     1728.99     36.27 o 
  11   4   3      216.75      223.20     12.79 o 
  12   4   3       21.43       26.25     14.80 o 
  13   4   3      115.77      136.22     22.18 o 
 -13   5   3      433.20      460.83     24.81 o 
 -12   5   3      246.55      253.17     18.44 o 
 -11   5   3       61.60       52.60     10.36 o 
 -10   5   3      829.63      825.22     29.10 o 
  -9   5   3     1965.72     1967.21     46.52 o 
  -8   5   3      401.60      378.45     17.72 o 
  -7   5   3     2397.14     2504.25     78.25 o 
  -6   5   3     1417.15     1215.88     44.95 o 
  -5   5   3     3600.98     3943.35     73.98 o 
  -4   5   3     7271.47     7272.76    124.51 o 
  -3   5   3     1735.63     1612.00     23.04 o 
  -1   5   3     2367.86     2417.67     36.54 o 
   0   5   3     1922.95     1944.23     35.33 o 
   1   5   3     3534.87     3767.25    121.27 o 
   2   5   3     3001.92     3234.36     40.58 o 
   3   5   3     3866.35     4106.22     52.12 o 
   4   5   3     2519.45     2714.54     50.40 o 
   5   5   3     2982.35     3081.33     44.43 o 
   6   5   3     4268.79     4422.42     58.31 o 
   7   5   3      166.88      162.62      7.95 o 
   8   5   3     1154.71     1067.67     74.45 o 
   9   5   3     1252.04     1197.52     27.35 o 
  10   5   3       43.47       60.22      7.73 o 
  11   5   3      495.28      483.39     22.88 o 
  12   5   3      184.46      192.04     13.24 o 
  13   5   3      400.43      474.52     36.71 o 
 -13   6   3       34.21       32.78     11.16 o 
 -12   6   3      679.66      708.16     29.47 o 
 -11   6   3      735.12      685.92     27.95 o 
 -10   6   3      188.71      172.34     14.13 o 
  -9   6   3      278.38      286.05     32.45 o 
  -8   6   3      996.72      996.78     44.17 o 
  -7   6   3       11.98       11.94      9.51 o 
  -6   6   3     3029.22     3030.41     88.49 o 
  -5   6   3     3188.26     3178.95     59.72 o 
  -4   6   3     1923.86     1947.93     39.00 o 
  -3   6   3      785.16      858.23     17.13 o 
  -2   6   3     5295.86     5327.22     99.71 o 
  -1   6   3     1475.61     1519.35     25.22 o 
   0   6   3     1921.38     2020.98     35.73 o 
   1   6   3     3069.13     3096.51     45.99 o 
   2   6   3     1842.91     2038.05     32.66 o 
   3   6   3      143.48      137.19      5.24 o 
   4   6   3     6736.98     6891.34     83.98 o 
   5   6   3     4342.39     4471.51     57.78 o 
   6   6   3      427.38      439.70     11.58 o 
   7   6   3      147.37      175.68      8.14 o 
   8   6   3     1395.04     1370.82     25.19 o 
   9   6   3      438.54      425.09     13.57 o 
  10   6   3      676.48      660.21     21.37 o 
  11   6   3      543.82      518.52     22.59 o 
  12   6   3       34.99       26.79      9.43 o 
  13   6   3      184.13      205.89     18.20 o 
 -13   7   3     1382.58     1410.20     44.77 o 
 -12   7   3       57.49       70.21     16.19 o 
 -11   7   3      699.48      691.26     27.92 o 
 -10   7   3     1030.79      993.31     32.34 o 
  -9   7   3      495.10      476.67     32.08 o 
  -8   7   3      387.13      357.90     27.06 o 
  -7   7   3      342.24      331.19     24.23 o 
  -6   7   3     1249.39     1166.54     45.29 o 
  -5   7   3      722.02      734.73     19.68 o 
  -4   7   3     4101.95     4333.87     78.65 o 
  -3   7   3     8601.10     9095.56    155.37 o 
  -2   7   3      922.81      898.45     19.94 o 
  -1   7   3     7707.89     7898.26    136.66 o 
   0   7   3      280.46      190.63     35.08 o 
   1   7   3      922.33      947.07     35.09 o 
   2   7   3     2740.69     2876.96     44.29 o 
   3   7   3     4702.78     4970.98     72.82 o 
   4   7   3      195.16      204.18      6.81 o 
   5   7   3      993.78      972.24     17.38 o 
   6   7   3      832.13      837.78     16.74 o 
   7   7   3       45.02       58.17      5.41 o 
   8   7   3      124.21      138.96     20.96 o 
   9   7   3     1507.16     1483.57     33.30 o 
  10   7   3      406.63      397.52     16.84 o 
  11   7   3      571.05      558.45     20.56 o 
  12   7   3      497.39      473.46     24.86 o 
  13   7   3      302.66      329.32     21.61 o 
 -13   8   3       21.65       27.35     15.55 o 
 -12   8   3     1608.92     1646.17     48.08 o 
 -11   8   3      390.08      383.95     21.03 o 
 -10   8   3      193.29      195.40     14.72 o 
  -9   8   3      216.56      182.05     21.65 o 
  -8   8   3     1126.85     1084.63     48.02 o 
  -7   8   3      159.86      122.47     16.53 o 
  -6   8   3      471.96      441.27     26.86 o 
  -5   8   3     1046.52     1010.97     33.79 o 
  -4   8   3      238.93      233.01     33.28 o 
  -3   8   3      287.70      302.65      8.32 o 
  -2   8   3     5935.29     5991.51     73.78 o 
  -1   8   3     3152.11     3159.42     53.90 o 
   0   8   3     1740.14     1656.93     36.45 o 
   1   8   3     2547.60     2564.28     39.89 o 
   2   8   3     3244.37     3525.62     53.40 o 
   3   8   3      106.07       87.27      5.86 o 
   4   8   3     2920.72     2813.78     40.13 o 
   5   8   3      786.71      763.51     18.73 o 
   6   8   3      584.51      579.55     16.90 o 
   7   8   3      608.83      548.91     24.54 o 
   8   8   3     1552.64     1542.05     33.09 o 
   9   8   3       46.23       73.49      8.99 o 
  10   8   3      563.20      540.74     19.79 o 
  11   8   3      562.06      553.37     22.75 o 
  12   8   3        5.29       -4.40      7.12 o 
 -12   9   3      220.62      229.49     27.98 o 
 -11   9   3      181.17      183.32     24.43 o 
 -10   9   3      376.38      397.50     20.06 o 
  -9   9   3      758.34      676.56     38.66 o 
  -8   9   3      161.75      168.40     20.33 o 
  -7   9   3     1094.50     1057.43     45.88 o 
  -6   9   3     1280.59     1091.46     44.80 o 
  -5   9   3      313.60      312.10     10.75 o 
  -4   9   3     1601.83     1618.26     25.24 o 
  -3   9   3     4963.35     4863.74     62.04 o 
  -2   9   3     1420.32     1493.40     29.22 o 
  -1   9   3     7394.88     7559.46     92.19 o 
   0   9   3     4488.78     4779.24     84.89 o 
   1   9   3      176.83      193.42      9.16 o 
   2   9   3     4421.60     4615.56     68.29 o 
   3   9   3     4517.12     4631.44     69.34 o 
   4   9   3     1107.73     1060.65     22.59 o 
   5   9   3     2106.31     2087.70     37.62 o 
   6   9   3     1895.05     1740.61    108.92 o 
   7   9   3       27.13       34.94      6.27 o 
   8   9   3      166.53      184.52     11.79 o 
   9   9   3     1122.63     1123.33     28.39 o 
  10   9   3       56.97       66.13      8.89 o 
  11   9   3      193.14      179.71     12.80 o 
  12   9   3      557.35      603.12     28.21 o 
 -12  10   3      370.71      421.43     35.15 o 
 -11  10   3      318.18      327.63     30.96 o 
 -10  10   3       45.45       27.69     13.85 o 
  -9  10   3      264.35      269.02     26.13 o 
  -8  10   3     2823.21     2781.22     90.98 o 
  -7  10   3      175.05      164.64     19.16 o 
  -6  10   3     1201.95     1110.76     45.59 o 
  -5  10   3       13.18       15.47      5.62 o 
  -4  10   3      242.61      230.34      8.47 o 
  -3  10   3      967.56      951.43     17.23 o 
  -2  10   3     3394.90     3359.87     45.02 o 
  -1  10   3     1450.30     1490.30     36.50 o 
   0  10   3     1226.34     1243.46     45.95 o 
   1  10   3      988.97      914.90     18.61 o 
   2  10   3     1633.98     1695.16     30.07 o 
   3  10   3      142.69      159.01      9.32 o 
   4  10   3     3256.92     3260.45     52.78 o 
   5  10   3     1560.51     1537.25     33.13 o 
   6  10   3      359.38      328.35     15.42 o 
   7  10   3     1202.32     1176.55     27.43 o 
   8  10   3      997.96      985.45     26.55 o 
   9  10   3      389.73      384.67     28.21 o 
  10  10   3      483.15      495.40     19.20 o 
  11  10   3      416.11      408.05     26.33 o 
  12  10   3        1.57        4.26      7.76 o 
 -12  11   3      160.77      202.82     26.77 o 
 -11  11   3       48.23       58.16     20.09 o 
 -10  11   3      698.92      702.76     28.34 o 
  -9  11   3      524.95      570.40     24.35 o 
  -8  11   3       40.18       47.96      8.91 o 
  -7  11   3     3367.92     3286.76     68.54 o 
  -6  11   3     1261.71     1154.73     31.15 o 
  -5  11   3      525.03      472.06     20.09 o 
  -4  11   3     1463.74     1518.36     25.08 o 
  -3  11   3     1851.29     1802.52     27.91 o 
  -2  11   3      836.13      759.29     14.82 o 
  -1  11   3      904.72      898.62     16.40 o 
   0  11   3      202.15      166.41      7.53 o 
   1  11   3      336.59      304.47     10.17 o 
   2  11   3     1320.83     1286.06     26.41 o 
   3  11   3     2447.32     2377.21     40.64 o 
   4  11   3      370.19      342.00     12.67 o 
   5  11   3      575.00      553.81     16.68 o 
   6  11   3     2656.09     2629.04     46.91 o 
   7  11   3      374.72      376.69     21.45 o 
   8  11   3      795.76      788.16     22.75 o 
   9  11   3     1857.02     1891.35     40.40 o 
  10  11   3       14.27       25.55      7.47 o 
  11  11   3      218.92      252.85     18.75 o 
  12  11   3      342.71      355.16     22.11 o 
 -11  12   3      393.93      405.54     34.27 o 
 -10  12   3      105.06      106.97     21.06 o 
  -9  12   3      472.33      493.68     34.37 o 
  -8  12   3     1693.90     1707.95     44.10 o 
  -7  12   3      214.88      193.80     13.73 o 
  -6  12   3      564.40      505.78     16.20 o 
  -5  12   3     1417.50     1394.59     37.48 o 
  -4  12   3       94.71      108.03      8.24 o 
  -3  12   3     1589.21     1570.62     31.17 o 
  -2  12   3     1118.87     1036.84     23.29 o 
  -1  12   3      354.08      326.16     12.37 o 
   0  12   3      674.65      623.49     17.29 o 
   1  12   3     1494.74     1395.21     35.41 o 
   2  12   3     1136.94     1114.51     24.34 o 
   3  12   3      153.91      133.71      8.27 o 
   4  12   3      507.75      501.25     15.96 o 
   5  12   3     2515.31     2441.95     43.83 o 
   6  12   3      316.07      311.26     13.48 o 
   7  12   3     1946.07     1891.95     49.65 o 
   8  12   3      906.27      911.82     24.95 o 
   9  12   3      142.69      127.92     10.76 o 
  10  12   3      518.08      543.19     27.37 o 
  11  12   3      315.91      300.66     20.32 o 
 -11  13   3       43.51       37.39     16.38 o 
 -10  13   3      989.07     1026.18     53.39 o 
  -9  13   3      460.87      460.04     34.32 o 
  -8  13   3      226.04      228.36     24.23 o 
  -7  13   3      889.69      802.79     28.86 o 
  -6  13   3      762.89      675.08     32.10 o 
  -5  13   3      317.00      304.30     17.34 o 
  -4  13   3     2596.47     2489.83     44.77 o 
  -3  13   3     2998.47     2994.23     51.48 o 
  -2  13   3       59.58       79.99      9.82 o 
  -1  13   3     2730.45     2795.97     48.34 o 
   0  13   3     1673.05     1630.75     32.47 o 
   1  13   3        5.65       14.04      6.69 o 
   2  13   3      354.48      335.62     17.04 o 
   3  13   3     1858.72     1857.74     44.81 o 
   4  13   3       48.66       53.83      8.79 o 
   5  13   3      786.60      773.97     63.45 o 
   6  13   3     1758.71     1732.51     83.44 o 
   7  13   3       71.39       70.62     10.69 o 
   8  13   3      294.65      284.50     33.76 o 
   9  13   3      806.29      814.89     30.85 o 
  10  13   3      159.49      166.16     15.67 o 
  11  13   3      133.26      130.86     21.84 o 
 -11  14   3      383.97      405.88     34.42 o 
 -10  14   3       56.08       67.04     18.82 o 
  -9  14   3      952.40      879.92     32.86 o 
  -8  14   3      469.77      422.75     22.10 o 
  -7  14   3        8.16        8.76      7.76 o 
  -6  14   3      196.94      175.56     14.70 o 
  -5  14   3     1705.11     1610.84     66.11 o 
  -4  14   3      140.00      133.63      9.64 o 
  -3  14   3      717.77      700.58     23.45 o 
  -2  14   3     1892.65     1799.16     35.61 o 
  -1  14   3      479.27      484.13     16.29 o 
   0  14   3      325.21      327.42     13.72 o 
   1  14   3     4019.48     4006.19     80.64 o 
   2  14   3      482.38      457.39     19.72 o 
   3  14   3      516.99      456.87     19.86 o 
   4  14   3      324.48      318.08     17.30 o 
   5  14   3      458.44      442.05     28.52 o 
   6  14   3      100.59      102.08     11.81 o 
   7  14   3     1405.11     1397.19     40.77 o 
   8  14   3      747.83      790.09     29.97 o 
   9  14   3       69.64       64.60     11.36 o 
  10  14   3       51.96       55.97     16.87 o 
  11  14   3      783.15      789.38     46.51 o 
 -10  15   3      557.57      524.98     33.76 o 
  -9  15   3      220.43      234.59     18.39 o 
  -8  15   3      371.92      374.93     21.33 o 
  -7  15   3      223.02      210.21     16.34 o 
  -6  15   3      535.67      528.53     23.70 o 
  -5  15   3      549.54      552.86     23.75 o 
  -4  15   3      789.62      758.33     27.43 o 
  -3  15   3      503.53      517.14     17.57 o 
  -2  15   3      335.43      332.78     27.86 o 
  -1  15   3     1208.22     1142.65     53.46 o 
   0  15   3     1660.53     1486.54     68.51 o 
   1  15   3      534.34      446.18     34.33 o 
   2  15   3     1492.99     1553.41     74.01 o 
   3  15   3     1071.91     1026.67     31.88 o 
   4  15   3       34.01       38.82     11.21 o 
   5  15   3      140.62      127.26     12.52 o 
   6  15   3     1029.04      994.90     32.88 o 
   7  15   3      565.02      520.32     24.00 o 
   8  15   3      349.43      342.69     20.39 o 
   9  15   3      389.77      396.92     22.32 o 
  10  15   3      418.29      434.50     33.98 o 
 -10  16   3       29.49       35.52     11.61 o 
  -9  16   3      369.21      387.88     23.49 o 
  -8  16   3      464.95      463.95     24.18 o 
  -7  16   3       51.70       76.31     12.13 o 
  -6  16   3       20.12       34.17      9.69 o 
  -5  16   3      721.09      693.08     37.27 o 
  -4  16   3      824.20      784.94     46.80 o 
  -3  16   3      511.21      519.78     22.91 o 
  -2  16   3      658.55      644.19     20.26 o 
  -1  16   3      148.54      138.91     11.18 o 
   0  16   3      665.45      642.68     21.12 o 
   1  16   3     3985.43     3866.74     66.65 o 
   2  16   3      803.67      743.72     28.08 o 
   3  16   3      546.76      520.56     22.26 o 
   4  16   3      345.46      319.24     18.23 o 
   5  16   3      123.22      103.06     12.15 o 
   6  16   3       49.30       65.67     10.95 o 
   7  16   3     1038.79     1037.83     35.16 o 
   8  16   3      202.70      201.06     16.84 o 
   9  16   3       30.86       28.15     10.03 o 
  10  16   3       95.26       88.20     19.31 o 
  -9  17   3       55.29       51.84     12.24 o 
  -8  17   3      208.72      214.64     19.23 o 
  -7  17   3      628.94      678.62     28.86 o 
  -6  17   3      533.06      558.05     33.45 o 
  -5  17   3       37.00       36.82      9.72 o 
  -4  17   3      675.03      669.34     53.56 o 
  -3  17   3      736.83      744.68     22.53 o 
  -2  17   3       84.04       96.03      9.47 o 
  -1  17   3      615.88      587.66     28.75 o 
   0  17   3     1240.44     1148.72     28.47 o 
   1  17   3      352.02      364.85     15.98 o 
   2  17   3     1528.14     1503.32     34.13 o 
   3  17   3       34.31       39.37     10.51 o 
   4  17   3       58.16       58.94     10.41 o 
   5  17   3      174.57      182.24     15.22 o 
   6  17   3      523.84      512.54     24.07 o 
   7  17   3      181.47      185.04     19.72 o 
   8  17   3      666.06      673.02     29.00 o 
   9  17   3      328.80      337.52     30.28 o 
  -9  18   3      444.73      423.30     24.91 o 
  -8  18   3      570.45      556.64     31.89 o 
  -7  18   3       89.14       70.89     12.70 o 
  -6  18   3      346.13      354.79     58.14 o 
  -5  18   3     1214.24     1178.70     38.38 o 
  -4  18   3      603.45      564.37     64.04 o 
  -3  18   3      865.68      867.35     25.23 o 
  -2  18   3      779.95      778.06     29.36 o 
  -1  18   3      327.70      331.72     23.11 o 
   0  18   3      213.63      197.16     12.45 o 
   1  18   3     1831.84     1812.84     44.62 o 
   2  18   3      359.77      373.27     16.59 o 
   3  18   3      329.79      320.66     22.20 o 
   4  18   3      134.59      142.01     13.85 o 
   5  18   3      376.40      367.62     21.04 o 
   6  18   3       64.09       70.37     18.26 o 
   7  18   3     1626.31     1610.10     47.36 o 
   8  18   3      202.29      201.16     17.39 o 
  -8  19   3      486.73      497.70     26.67 o 
  -7  19   3      962.97      985.58     36.67 o 
  -6  19   3      850.09      842.63     33.24 o 
  -5  19   3       59.37       74.75     12.70 o 
  -4  19   3      418.07      405.58     53.78 o 
  -3  19   3      223.17      223.27     17.18 o 
  -2  19   3      203.24      210.35     14.77 o 
  -1  19   3      400.51      400.05     17.11 o 
   0  19   3      587.21      568.92     20.47 o 
   1  19   3      694.40      674.98     22.39 o 
   2  19   3       98.27      117.02     12.08 o 
   3  19   3      290.16      309.78     15.61 o 
   4  19   3      179.57      196.64     17.74 o 
   5  19   3      299.55      290.63     19.20 o 
   6  19   3      912.38      855.27     32.59 o 
   7  19   3       21.98       31.87      9.87 o 
   8  19   3      386.00      428.89     23.99 o 
  -7  20   3      339.00      372.61     23.43 o 
  -6  20   3      337.57      346.06     26.96 o 
  -5  20   3      453.00      484.62     25.16 o 
  -4  20   3       71.25       87.08     13.65 o 
  -3  20   3      409.15      411.84     22.93 o 
  -2  20   3      379.27      370.39     17.03 o 
  -1  20   3       57.02       58.63      8.98 o 
   0  20   3      159.77      169.12     15.53 o 
   1  20   3      945.71      935.70     27.20 o 
   2  20   3     1034.89      992.66     34.56 o 
   3  20   3       66.92       64.28      9.87 o 
   4  20   3      260.32      280.46     15.79 o 
   5  20   3      293.51      263.99     18.95 o 
   6  20   3       32.87       57.56     12.17 o 
   7  20   3      979.44     1040.54     37.65 o 
  -6  21   3      571.03      541.02     40.66 o 
  -5  21   3      102.39      102.34     14.54 o 
  -4  21   3      196.84      201.39     17.94 o 
  -3  21   3      109.95      105.47     14.48 o 
  -2  21   3       65.70       81.76     13.11 o 
  -1  21   3      652.60      656.29     23.16 o 
   0  21   3      291.71      302.86     18.26 o 
   1  21   3       58.16       66.02      9.94 o 
   2  21   3      433.65      380.36     22.80 o 
   3  21   3      555.04      526.97     26.69 o 
   4  21   3       86.76       90.06     15.04 o 
   5  21   3      114.64      122.69     15.89 o 
   6  21   3      642.15      644.95     30.98 o 
  -5  22   3      130.69      129.10     24.67 o 
  -4  22   3      264.73      252.35     30.76 o 
  -3  22   3      147.15      146.07     24.91 o 
  -2  22   3      551.20      588.27     41.68 o 
  -1  22   3      382.85      406.46     24.12 o 
   0  22   3      278.98      282.88     20.79 o 
   1  22   3      380.99      362.98     22.64 o 
   2  22   3      437.92      423.90     24.65 o 
   3  22   3       61.40       40.84     13.41 o 
   4  22   3      560.57      547.00     27.96 o 
   5  22   3      174.60      180.75     18.73 o 
  -3  23   3      268.18      283.85     32.76 o 
  -2  23   3       82.86       90.88     21.40 o 
  -1  23   3      959.64      949.94     43.71 o 
   0  23   3      746.14      710.51     32.36 o 
   1  23   3       10.15        5.54      9.63 o 
   2  23   3      417.58      475.92     26.70 o 
   3  23   3      472.65      447.10     41.32 o 
  -2 -23   4     1107.63     1097.02     41.00 o 
  -1 -23   4      477.93      520.39     27.92 o 
   0 -23   4      261.97      253.81     31.74 o 
   1 -23   4      247.31      248.93     20.34 o 
   2 -23   4       70.51       87.78     14.50 o 
  -4 -22   4      319.73      329.00     22.37 o 
  -3 -22   4      475.78      516.79     27.16 o 
  -2 -22   4        4.09       -5.82     11.38 o 
  -1 -22   4      761.20      799.27     53.85 o 
   0 -22   4      246.08      247.52     30.13 o 
   1 -22   4       52.94       49.36     11.84 o 
   2 -22   4      341.16      379.32     28.47 o 
   3 -22   4      328.04      323.38     40.37 o 
   4 -22   4       56.32       53.87     18.53 o 
  -6 -21   4      354.20      397.77     24.80 o 
  -5 -21   4      357.89      381.65     24.11 o 
  -4 -21   4      158.64      175.76     26.72 o 
  -3 -21   4      510.59      595.42     28.58 o 
  -2 -21   4      433.67      449.55     29.50 o 
  -1 -21   4      266.35      265.41     20.18 o 
   0 -21   4      125.41       97.98     13.82 o 
   1 -21   4       14.62       18.34      9.34 o 
   2 -21   4        6.18       14.04      9.05 o 
   3 -21   4      491.10      491.91     38.56 o 
   4 -21   4     1039.68     1211.26     46.27 o 
   5 -21   4      349.29      411.92     34.96 o 
  -7 -20   4      566.31      610.54     62.87 o 
  -6 -20   4       73.37       76.60     13.65 o 
  -5 -20   4       58.85       50.00     11.94 o 
  -4 -20   4      487.23      474.25     29.06 o 
  -3 -20   4      439.15      458.85     24.94 o 
  -2 -20   4      135.44      156.57     19.77 o 
  -1 -20   4      600.31      637.27     28.45 o 
   0 -20   4       21.99       20.08      9.14 o 
   1 -20   4       12.47       15.83      8.98 o 
   2 -20   4      736.53      760.76     30.97 o 
   3 -20   4     1126.82     1128.24     38.41 o 
   4 -20   4       69.76       76.70     12.41 o 
   5 -20   4      236.69      247.93     19.53 o 
   6 -20   4      826.13      911.15     36.22 o 
  -8 -19   4      403.57      479.15     38.71 o 
  -7 -19   4      135.00      182.60     25.30 o 
  -6 -19   4      519.14      523.69     26.27 o 
  -5 -19   4      735.40      689.31     31.69 o 
  -4 -19   4      125.79      133.28     20.77 o 
  -3 -19   4      760.14      799.85     31.52 o 
  -2 -19   4      473.93      489.96     24.68 o 
  -1 -19   4       85.61       87.88     12.75 o 
   0 -19   4       54.57       55.65     10.94 o 
   1 -19   4      272.79      259.24     18.17 o 
   2 -19   4      431.55      449.48     23.18 o 
   3 -19   4      216.19      224.11     17.37 o 
   4 -19   4      722.29      767.57     24.84 o 
   5 -19   4      341.47      335.97     16.99 o 
   6 -19   4       17.88       30.08      8.37 o 
   7 -19   4      654.03      693.52     35.61 o 
  -8 -18   4       37.90       20.96     15.31 o 
  -7 -18   4      237.54      267.00     19.61 o 
  -6 -18   4       51.71       51.54     12.87 o 
  -5 -18   4      142.24      147.61     15.15 o 
  -4 -18   4     1700.72     1754.51     48.96 o 
  -3 -18   4      504.95      469.45     55.34 o 
  -2 -18   4      226.71      224.93     17.12 o 
  -1 -18   4      674.42      704.18     28.61 o 
   0 -18   4      498.13      462.87     37.86 o 
   1 -18   4      225.76      230.27     28.79 o 
   2 -18   4     1295.55     1334.32     40.25 o 
   3 -18   4      737.59      767.93     20.28 o 
   4 -18   4       67.22       69.17      8.51 o 
   5 -18   4      288.36      301.31     16.04 o 
   6 -18   4      728.35      727.41     24.38 o 
   7 -18   4      345.88      360.68     34.47 o 
   8 -18   4      278.82      262.75     19.98 o 
  -9 -17   4      311.13      318.61     31.74 o 
  -8 -17   4      421.16      407.97     33.88 o 
  -7 -17   4      121.34      129.27     14.47 o 
  -6 -17   4       46.30       49.41     10.64 o 
  -5 -17   4      656.49      683.40     27.98 o 
  -4 -17   4      225.43      203.38     16.07 o 
  -3 -17   4      809.37      823.00     30.56 o 
  -2 -17   4     1329.43     1271.46     38.85 o 
  -1 -17   4      418.79      440.64     21.94 o 
   0 -17   4      268.86      302.09     18.60 o 
   1 -17   4     1306.65     1283.46     30.16 o 
   2 -17   4       82.33       81.50     11.28 o 
   3 -17   4      678.05      665.15     18.29 o 
   4 -17   4      629.55      682.83     21.60 o 
   5 -17   4      236.70      247.49     16.02 o 
   6 -17   4        5.83       11.10      6.58 o 
   7 -17   4     1126.00     1121.09     38.33 o 
   8 -17   4      300.31      306.89     24.86 o 
   9 -17   4       16.18       20.23      9.14 o 
 -10 -16   4      406.20      436.74     34.76 o 
  -9 -16   4      273.50      292.67     29.20 o 
  -8 -16   4      135.17      127.54     21.16 o 
  -7 -16   4      130.05      132.96     14.26 o 
  -6 -16   4      178.44      159.73     18.19 o 
  -5 -16   4      209.59      218.96     16.47 o 
  -4 -16   4     1521.44     1466.62     41.80 o 
  -3 -16   4     1295.55     1277.52     38.26 o 
  -2 -16   4      425.16      393.77     20.56 o 
  -1 -16   4     1544.43     1447.60     46.34 o 
   0 -16   4      221.88      204.83     11.72 o 
   1 -16   4       19.77       16.27      6.20 o 
   2 -16   4     3602.17     3737.95     55.19 o 
   3 -16   4      701.16      657.56     19.53 o 
   4 -16   4      313.68      303.90     12.50 o 
   5 -16   4      137.76      159.81     12.62 o 
   6 -16   4      607.87      607.76     23.92 o 
   7 -16   4      272.06      240.14     17.59 o 
   8 -16   4       89.57       92.48     12.92 o 
   9 -16   4      198.17      200.41     17.46 o 
 -10 -15   4       19.55       17.31     13.70 o 
  -9 -15   4      510.03      516.98     45.22 o 
  -8 -15   4      119.17      129.79     16.36 o 
  -7 -15   4       12.35       22.24      8.52 o 
  -6 -15   4       67.15       71.16     10.94 o 
  -5 -15   4     1584.80     1543.60     51.92 o 
  -4 -15   4      942.47      882.62     30.13 o 
  -3 -15   4      373.92      383.45     19.58 o 
  -2 -15   4     1026.59     1038.47     25.14 o 
  -1 -15   4      278.91      268.36     12.62 o 
   0 -15   4      109.56      102.73      8.64 o 
   1 -15   4     1433.57     1493.00     31.88 o 
   2 -15   4      394.65      377.00     16.07 o 
   3 -15   4      857.46      842.21     19.78 o 
   4 -15   4     1289.80     1250.37     25.35 o 
   5 -15   4      131.88      134.11     10.56 o 
   6 -15   4       72.73       81.31      9.28 o 
   7 -15   4      509.40      452.59     23.16 o 
   8 -15   4      511.15      498.52     24.53 o 
   9 -15   4       17.58       24.48      8.91 o 
  10 -15   4      240.54      251.09     19.74 o 
 -11 -14   4      236.85      258.49     27.89 o 
 -10 -14   4      607.66      657.45     40.37 o 
  -9 -14   4      219.09      238.69     17.46 o 
  -8 -14   4      267.25      284.63     17.91 o 
  -7 -14   4      437.50      447.16     17.16 o 
  -6 -14   4      234.54      230.03     12.63 o 
  -5 -14   4      383.31      388.62     23.89 o 
  -4 -14   4     1099.95     1026.37     42.95 o 
  -3 -14   4     1254.90     1169.20     40.02 o 
  -2 -14   4      326.89      301.88     17.78 o 
  -1 -14   4     1250.51     1211.04     27.14 o 
   0 -14   4      852.91      877.81     22.22 o 
   1 -14   4      522.28      501.59     14.22 o 
   2 -14   4     1242.22     1224.23     23.84 o 
   3 -14   4     1163.87     1172.91     47.75 o 
   4 -14   4      259.30      237.86     12.97 o 
   5 -14   4      534.62      525.92     18.40 o 
   6 -14   4     1144.42     1135.88     28.91 o 
   7 -14   4      132.71      118.44     12.94 o 
   8 -14   4      445.93      422.83     29.08 o 
   9 -14   4      146.02      151.86     14.89 o 
  10 -14   4      139.18      133.21     15.35 o 
 -11 -13   4      270.89      286.09     27.74 o 
 -10 -13   4       33.44       35.44     14.09 o 
  -9 -13   4      785.84      827.23     30.42 o 
  -8 -13   4      945.32      983.17     26.11 o 
  -7 -13   4       62.95       58.37      7.92 o 
  -6 -13   4      518.25      534.93     17.79 o 
  -5 -13   4     1582.48     1572.54     30.58 o 
  -4 -13   4      168.84      166.11      8.26 o 
  -3 -13   4     1074.35     1023.13     28.73 o 
  -2 -13   4     2453.72     2402.21     43.07 o 
  -1 -13   4     3919.00     3648.82    178.86 o 
   0 -13   4       44.32       52.82      6.66 o 
   1 -13   4     1249.15     1223.51     23.08 o 
   2 -13   4     1773.15     1732.13     29.56 o 
   3 -13   4      303.50      275.50     10.71 o 
   4 -13   4      847.55      824.61     18.75 o 
   5 -13   4      602.34      587.05     17.47 o 
   6 -13   4      183.42      208.45     12.34 o 
   7 -13   4     1255.76     1228.02     37.57 o 
   8 -13   4      483.18      490.06     24.16 o 
   9 -13   4      302.83      302.06     18.98 o 
  10 -13   4      222.94      238.73     18.62 o 
  11 -13   4      327.79      332.19     22.16 o 
 -11 -12   4      209.35      179.51     23.26 o 
 -10 -12   4      967.64      940.95     47.29 o 
  -9 -12   4      138.84      170.57     14.59 o 
  -8 -12   4      123.60      137.53     10.35 o 
  -7 -12   4     1570.55     1643.89     43.78 o 
  -6 -12   4      689.53      673.42     20.63 o 
  -5 -12   4     1709.83     1739.33     29.28 o 
  -4 -12   4     1952.44     1892.01     58.27 o 
  -3 -12   4     1500.27     1459.26     37.82 o 
  -2 -12   4     1499.51     1440.78     29.36 o 
  -1 -12   4     1844.64     1775.39     33.72 o 
   0 -12   4     1195.64     1241.06     22.54 o 
   1 -12   4      401.41      427.08     16.82 o 
   2 -12   4       96.31       75.73      6.19 o 
   3 -12   4     1356.14     1337.38     24.45 o 
   4 -12   4      173.57      175.01     16.40 o 
   5 -12   4     1158.53     1143.92     24.43 o 
   6 -12   4     1275.15     1190.65     28.26 o 
   7 -12   4      134.20      130.24     12.61 o 
   8 -12   4      577.73      593.05     25.49 o 
   9 -12   4      761.41      765.21     30.01 o 
  10 -12   4        9.03       14.83      7.84 o 
  11 -12   4      706.27      718.99     39.83 o 
 -12 -11   4      295.42      288.62     29.06 o 
 -11 -11   4      443.36      462.43     34.03 o 
 -10 -11   4       43.81       31.01     14.09 o 
  -9 -11   4      472.54      523.17     27.86 o 
  -8 -11   4     1874.38     1928.55     33.30 o 
  -7 -11   4      151.30      174.39      9.93 o 
  -6 -11   4     2262.55     2190.43     37.84 o 
  -5 -11   4     3757.47     3866.29     53.45 o 
  -4 -11   4      495.08      502.36     16.75 o 
  -3 -11   4     1351.87     1391.31     39.81 o 
  -2 -11   4     1290.70     1229.78     21.13 o 
  -1 -11   4     1454.74     1305.64     29.26 o 
   0 -11   4     1023.01     1011.51     19.26 o 
   1 -11   4      962.91      926.27     18.29 o 
   2 -11   4      365.13      362.35     13.13 o 
   3 -11   4      306.88      284.00     10.13 o 
   4 -11   4     3124.02     3182.45     52.42 o 
   5 -11   4     1354.32     1248.83     23.26 o 
   6 -11   4      651.36      644.72     25.48 o 
   7 -11   4     1286.34     1324.52     38.47 o 
   8 -11   4      247.74      239.93     20.99 o 
   9 -11   4      311.40      299.81     18.60 o 
  10 -11   4     1662.28     1588.66     47.23 o 
  11 -11   4      228.58      241.39     18.64 o 
 -12 -10   4      264.39      276.92     28.81 o 
 -11 -10   4      162.07      152.70     21.50 o 
 -10 -10   4      334.29      313.63     26.81 o 
  -9 -10   4      366.50      353.60     13.07 o 
  -8 -10   4      151.84      155.20     16.37 o 
  -7 -10   4     2579.81     2673.81     40.84 o 
  -6 -10   4      596.25      609.69     16.06 o 
  -5 -10   4     2682.15     2767.86     40.41 o 
  -4 -10   4     1589.50     1626.96     26.54 o 
  -3 -10   4       42.06       47.24      4.62 o 
  -2 -10   4      210.69      220.09     10.88 o 
  -1 -10   4     1488.55     1479.12     32.21 o 
   0 -10   4     3009.57     3066.01     42.73 o 
   1 -10   4      517.00      487.70     12.19 o 
   2 -10   4       89.57       81.46     11.10 o 
   3 -10   4     1978.26     2066.28     31.89 o 
   4 -10   4      105.57      122.13      8.05 o 
   5 -10   4     2253.19     2183.75     33.80 o 
   6 -10   4     2419.94     2331.07     43.03 o 
   7 -10   4      295.06      258.46     15.76 o 
   8 -10   4      208.45      173.79     15.11 o 
   9 -10   4     1634.57     1656.50     54.48 o 
  10 -10   4      684.43      647.68     42.07 o 
  11 -10   4      162.94      179.15     16.39 o 
  12 -10   4      219.62      272.67     21.72 o 
 -12  -9   4      905.63      856.46     47.44 o 
 -11  -9   4      420.32      422.65     22.35 o 
 -10  -9   4      461.98      430.90     18.02 o 
  -9  -9   4      442.27      438.80     17.53 o 
  -8  -9   4     1073.87     1044.54     19.02 o 
  -7  -9   4      151.54      146.72      8.40 o 
  -6  -9   4     1799.29     1689.51     24.92 o 
  -5  -9   4     1951.53     1939.67     26.77 o 
  -4  -9   4      828.12      850.71     16.91 o 
  -3  -9   4        1.53        4.99      3.07 o 
  -2  -9   4     1912.83     1846.06     27.61 o 
  -1  -9   4     2055.57     1974.73     45.00 o 
   0  -9   4     4444.91     4454.49     50.56 o 
   1  -9   4     2192.67     2123.69     31.43 o 
   2  -9   4      530.38      568.40     23.79 o 
   3  -9   4      361.57      367.76     10.44 o 
   4  -9   4     2916.48     3044.37     42.89 o 
   5  -9   4      395.63      378.11     11.01 o 
   6  -9   4     1039.19      987.37     31.79 o 
   7  -9   4     1156.18     1089.47     32.82 o 
   8  -9   4      267.62      269.53     18.79 o 
   9  -9   4      149.13      139.47     13.29 o 
  10  -9   4      900.37      877.46     53.82 o 
  11  -9   4      881.15      901.47     34.11 o 
  12  -9   4       12.32       14.32     15.53 o 
 -12  -8   4       95.70      113.98     14.46 o 
 -11  -8   4      945.68      964.24     34.02 o 
 -10  -8   4      671.77      681.90     29.72 o 
  -9  -8   4      315.70      307.73     14.47 o 
  -8  -8   4      160.46      147.45      6.69 o 
  -7  -8   4      635.68      620.57     12.42 o 
  -6  -8   4      955.15      927.41     18.55 o 
  -5  -8   4       40.09       35.54      3.91 o 
  -4  -8   4      221.25      213.22      6.94 o 
  -3  -8   4     1871.10     1826.58     27.57 o 
  -2  -8   4      974.31     1002.78     17.43 o 
  -1  -8   4     3797.18     3816.41     43.89 o 
   0  -8   4     6641.91     6992.56     86.06 o 
   1  -8   4       36.68       29.34      3.70 o 
   2  -8   4      723.25      740.85     14.86 o 
   3  -8   4     1473.23     1542.44     24.60 o 
   4  -8   4       16.01       22.49      3.72 o 
   5  -8   4     1248.06     1215.47     21.19 o 
   6  -8   4     1146.85     1246.71     32.04 o 
   7  -8   4      621.64      616.48     34.47 o 
   8  -8   4       18.27       26.72      7.68 o 
   9  -8   4     1789.40     1810.79     48.19 o 
  10  -8   4     1722.49     1689.66     92.63 o 
  11  -8   4      178.01      162.04     26.74 o 
  12  -8   4      443.68      480.05     25.01 o 
 -13  -7   4       81.58      127.90     15.96 o 
 -12  -7   4      687.61      707.97     30.23 o 
 -11  -7   4      845.44      892.35     41.73 o 
 -10  -7   4      771.49      774.04     33.74 o 
  -9  -7   4      803.84      794.59     22.63 o 
  -8  -7   4     1334.05     1315.65     19.99 o 
  -7  -7   4      292.43      293.81      8.47 o 
  -6  -7   4      808.52      781.68     14.70 o 
  -5  -7   4     3884.27     4087.02     48.26 o 
  -4  -7   4      127.66      108.36      8.06 o 
  -3  -7   4      437.36      460.58     19.06 o 
  -2  -7   4     4476.34     4616.77     68.27 o 
  -1  -7   4     1452.11     1619.42     54.57 o 
   0  -7   4     7929.78     8297.03    100.15 o 
   1  -7   4     3094.91     2954.51     39.86 o 
   2  -7   4      815.10      778.59     14.82 o 
   3  -7   4     2358.95     2558.16     35.79 o 
   4  -7   4     2157.25     2108.77     30.88 o 
   5  -7   4       24.69       31.10      3.84 o 
   6  -7   4     2371.27     2321.45     48.33 o 
   7  -7   4      667.61      649.19     23.54 o 
   8  -7   4      435.12      413.85     19.74 o 
   9  -7   4       23.22       22.66      7.97 o 
  10  -7   4     1399.14     1442.41     42.52 o 
  11  -7   4      839.31      909.83     33.37 o 
  12  -7   4       56.66       55.31     10.99 o 
 -13  -6   4      673.24      728.06     31.49 o 
 -12  -6   4      258.22      323.49     28.50 o 
 -11  -6   4      160.33      182.54     15.63 o 
 -10  -6   4      390.82      369.06     19.58 o 
  -9  -6   4      386.23      361.72     15.14 o 
  -8  -6   4      137.89      145.60      7.07 o 
  -7  -6   4     2959.34     2994.61     38.43 o 
  -6  -6   4     1746.04     1723.76     22.44 o 
  -5  -6   4      913.50      937.89     15.66 o 
  -4  -6   4      446.39      432.48     10.56 o 
  -3  -6   4     4024.12     4183.79     53.28 o 
  -2  -6   4      432.44      443.29      9.44 o 
  -1  -6   4     2648.19     2629.65     35.37 o 
   0  -6   4     4041.12     4141.36     52.69 o 
   1  -6   4      958.86     1003.92     16.99 o 
   2  -6   4     3247.10     3379.45     44.38 o 
   3  -6   4     1966.75     2029.74     29.27 o 
   4  -6   4     1423.94     1416.29     34.21 o 
   5  -6   4     2929.62     2973.56     40.59 o 
   6  -6   4     1835.88     1850.34     43.54 o 
   7  -6   4      615.46      569.74     21.87 o 
   8  -6   4     1516.09     1514.09     40.32 o 
   9  -6   4     1582.48     1595.22     43.32 o 
  10  -6   4     1349.18     1377.70     40.89 o 
  11  -6   4      172.73      177.67     15.62 o 
  12  -6   4      559.13      624.65     38.08 o 
  13  -6   4       60.39       85.08     13.16 o 
 -13  -5   4      132.37      133.80     15.62 o 
 -12  -5   4      303.57      353.10     59.11 o 
 -11  -5   4      704.23      763.50     42.12 o 
 -10  -5   4      429.34      474.76     21.89 o 
  -9  -5   4      313.76      304.81     13.98 o 
  -8  -5   4     3472.78     3444.14     43.71 o 
  -7  -5   4      573.23      555.66     12.24 o 
  -6  -5   4     1653.26     1718.77     22.19 o 
  -5  -5   4     5230.63     5610.08     70.78 o 
  -4  -5   4      242.87      268.57     10.64 o 
  -3  -5   4      741.32      742.33     13.70 o 
  -2  -5   4       71.35       66.56      3.91 o 
  -1  -5   4       62.20       62.80      3.84 o 
   0  -5   4     4695.96     4902.67     60.84 o 
   1  -5   4     3864.42     3740.85     42.10 o 
   2  -5   4     3763.50     3958.66     52.08 o 
   3  -5   4     1148.76     1162.73     25.02 o 
   4  -5   4     2336.38     2402.14     33.18 o 
   5  -5   4      655.10      677.87     31.59 o 
   6  -5   4     1816.20     1776.24     41.98 o 
   7  -5   4     3440.48     3521.85    150.33 o 
   8  -5   4      569.55      562.44     36.08 o 
   9  -5   4      484.88      460.42     21.22 o 
  10  -5   4     1879.98     1865.44     49.36 o 
  11  -5   4      415.92      396.36     21.36 o 
  12  -5   4      229.26      225.22     17.46 o 
  13  -5   4       98.49      107.02     14.11 o 
 -13  -4   4      182.77      187.38     17.15 o 
 -12  -4   4      316.45      291.45     19.50 o 
 -11  -4   4       16.86       20.09      8.29 o 
 -10  -4   4      851.23      771.75     29.59 o 
  -9  -4   4     1161.73     1189.03     28.04 o 
  -8  -4   4     1128.42     1094.45     29.06 o 
  -7  -4   4     3202.32     3216.07     40.25 o 
  -6  -4   4     1206.93     1226.83     20.81 o 
  -5  -4   4      272.02      236.84      8.16 o 
  -4  -4   4     4536.53     4615.91     58.52 o 
  -3  -4   4      823.54      956.67     16.08 o 
  -2  -4   4      164.10      173.58      4.81 o 
  -1  -4   4      733.83      637.44     12.12 o 
   0  -4   4      713.24      685.83     12.29 o 
   2  -4   4     5089.87     5338.91     65.63 o 
   3  -4   4     5532.26     5796.72     71.14 o 
   4  -4   4     2099.83     2336.06     38.13 o 
   5  -4   4     2034.68     2021.25     34.36 o 
   6  -4   4     3614.20     3789.83     76.01 o 
   7  -4   4     1219.94     1121.32     31.61 o 
   8  -4   4     1977.14     2110.76     51.02 o 
   9  -4   4     2884.44     2966.16     65.87 o 
  10  -4   4      589.54      562.53     23.98 o 
  11  -4   4       13.49       12.28      7.46 o 
  12  -4   4      289.66      285.29     19.21 o 
  13  -4   4      108.23      124.37     14.74 o 
 -13  -3   4       12.43       16.33      9.22 o 
 -12  -3   4      389.60      416.59     22.77 o 
 -11  -3   4       19.43       22.07      8.30 o 
 -10  -3   4      473.92      500.58     22.48 o 
  -9  -3   4     2411.92     2448.52     58.27 o 
  -8  -3   4     5236.02     5328.13     81.19 o 
  -7  -3   4      144.44      140.13      9.67 o 
  -6  -3   4      812.41      871.22     16.33 o 
  -5  -3   4      435.38      398.03      9.76 o 
  -4  -3   4      539.02      589.35     13.98 o 
  -3  -3   4     2579.58     2620.72     35.07 o 
  -2  -3   4     4029.43     4445.50     55.02 o 
  -1  -3   4     4382.17     4687.46     51.01 o 
   0  -3   4     1370.05     1301.81     16.50 o 
   1  -3   4     7568.85     7847.76     83.16 o 
   2  -3   4     4076.27     4393.84     48.52 o 
   3  -3   4     1403.85     1413.31     24.75 o 
   4  -3   4     1738.54     1892.32     31.63 o 
   5  -3   4      824.90      855.29     17.90 o 
   6  -3   4      979.66      989.44     27.69 o 
   7  -3   4     4662.12     4640.33     89.51 o 
   8  -3   4      315.64      306.12     20.92 o 
   9  -3   4      216.72      214.74     12.11 o 
  10  -3   4      600.41      612.23     20.68 o 
  11  -3   4      543.10      528.30     24.10 o 
  12  -3   4       91.22      104.81     13.11 o 
  13  -3   4      241.84      239.24     18.54 o 
 -13  -2   4      483.35      517.85     26.41 o 
 -12  -2   4       70.19       84.51     12.53 o 
 -11  -2   4      192.83      187.10     15.49 o 
 -10  -2   4      950.88      977.10     32.04 o 
  -9  -2   4      797.70      790.61     20.90 o 
  -8  -2   4     1145.70     1081.05     30.59 o 
  -7  -2   4     1352.48     1341.73     22.65 o 
  -6  -2   4     2087.84     2113.24     30.80 o 
  -5  -2   4      148.06      154.54      6.17 o 
  -4  -2   4     7217.19     7549.40    105.24 o 
  -3  -2   4     1178.55     1158.11     20.97 o 
  -2  -2   4       80.83       95.62      5.23 o 
  -1  -2   4     8476.94     9115.81    106.72 o 
   0  -2   4     2923.25     3138.43     39.17 o 
   1  -2   4     1154.45     1151.59     20.48 o 
   2  -2   4    12995.10    13864.77    161.20 o 
   3  -2   4     1417.18     1387.47     23.98 o 
   4  -2   4        3.10        2.20      2.83 o 
   5  -2   4      580.05      567.77     13.11 o 
   6  -2   4     4559.49     4632.19     87.18 o 
   7  -2   4      278.08      301.95     12.62 o 
   8  -2   4      527.93      544.03     17.35 o 
   9  -2   4     1689.53     1687.88     35.79 o 
  10  -2   4      434.83      421.55     16.89 o 
  11  -2   4       34.20       47.52      8.30 o 
  12  -2   4      111.21      109.89     11.01 o 
  13  -2   4       60.02       77.77     12.25 o 
 -13  -1   4       33.48       42.10     11.10 o 
 -12  -1   4      241.74      240.24     17.86 o 
 -11  -1   4       87.44      100.46     15.26 o 
 -10  -1   4       85.36       89.26     11.08 o 
  -9  -1   4     2968.22     2978.35     51.41 o 
  -8  -1   4     2069.35     1969.41     36.67 o 
  -7  -1   4       42.91       46.13      7.46 o 
  -6  -1   4      178.97      203.03      7.24 o 
  -5  -1   4      585.32      564.73     11.46 o 
  -4  -1   4      975.54      941.38     18.89 o 
  -3  -1   4     4504.79     4619.38     66.22 o 
  -2  -1   4     1956.23     1961.88     30.80 o 
  -1  -1   4      309.88      297.98      6.54 o 
   0  -1   4     1523.40     1584.09     21.57 o 
   1  -1   4    11855.83    12583.30    146.33 o 
   2  -1   4    12923.78    13976.74    162.35 o 
   3  -1   4      850.08      961.80     15.61 o 
   4  -1   4        5.19        8.98      3.00 o 
   5  -1   4      346.74      347.54     11.50 o 
   6  -1   4      271.09      280.49     11.19 o 
   7  -1   4     2741.64     2681.38     46.57 o 
   8  -1   4      596.05      523.31     21.74 o 
   9  -1   4      145.15      152.00     10.38 o 
  10  -1   4      565.78      562.16     20.01 o 
  11  -1   4     1192.26     1175.58     33.43 o 
  12  -1   4      142.95      131.71     11.86 o 
  13  -1   4      726.55      759.63     25.71 o 
 -13   0   4      622.50      620.63     28.72 o 
 -12   0   4       71.41       64.53     11.60 o 
 -11   0   4       84.91       95.43     12.27 o 
 -10   0   4     1190.34     1136.60     34.99 o 
  -9   0   4      546.61      545.42     22.13 o 
  -8   0   4     2311.02     2181.53     67.84 o 
  -7   0   4     2008.38     2105.57     37.57 o 
  -6   0   4     1026.64      910.22     16.28 o 
  -5   0   4      200.04      207.23      6.60 o 
  -4   0   4     1397.08     1205.95     18.36 o 
  -3   0   4     5003.13     5151.01     62.87 o 
  -2   0   4      557.91      519.95      9.40 o 
  -1   0   4     3608.73     3736.09     46.04 o 
   0   0   4     6240.43     6743.70     80.01 o 
   1   0   4      180.39      207.59      5.94 o 
   2   0   4    16150.28    16985.08    196.32 o 
   3   0   4     7487.62     8371.00     99.62 o 
   4   0   4        9.31        5.97      2.29 o 
   5   0   4      425.03      488.34     13.56 o 
   6   0   4     1643.14     1531.30     29.47 o 
   7   0   4      440.40      503.37     15.64 o 
   8   0   4     1442.52     1463.53     30.95 o 
   9   0   4      736.36      754.26     21.46 o 
  10   0   4      445.87      422.18     16.73 o 
  11   0   4       22.70       49.79      9.84 o 
  12   0   4      846.40      849.62     26.19 o 
  13   0   4       98.07      114.92     11.67 o 
 -13   1   4       35.29       43.78     10.90 o 
 -12   1   4      225.96      228.65     17.82 o 
 -11   1   4       73.91       89.65     12.87 o 
 -10   1   4       85.77       74.87     10.85 o 
  -9   1   4     2971.69     2874.85     50.16 o 
  -8   1   4     2028.00     1978.94     48.68 o 
  -7   1   4       44.02       40.64      5.95 o 
  -6   1   4      144.54      146.87      8.31 o 
  -5   1   4      617.74      618.06     11.71 o 
  -4   1   4     1023.65      991.02     16.21 o 
  -3   1   4     4440.65     4605.64     56.94 o 
  -2   1   4     2093.11     2064.38     27.62 o 
  -1   1   4      321.48      301.76      6.91 o 
   0   1   4     1625.88     1689.94     22.96 o 
   1   1   4    11925.21    12568.13    146.14 o 
   2   1   4    12957.62    14126.26    164.11 o 
   3   1   4      805.14      883.70     14.49 o 
   4   1   4       13.68       23.46      2.49 o 
   5   1   4      315.22      320.44     10.80 o 
   6   1   4      293.61      303.80     11.47 o 
   7   1   4     2708.57     2565.40     44.53 o 
   8   1   4      623.44      565.13     17.36 o 
   9   1   4      150.23      138.48     11.29 o 
  10   1   4      557.82      560.71     19.05 o 
  11   1   4     1200.29     1161.29     29.96 o 
  12   1   4      139.83      142.69     11.74 o 
  13   1   4      752.50      790.49     33.73 o 
 -13   2   4      522.58      529.83     26.45 o 
 -12   2   4       74.77       94.05     13.20 o 
 -11   2   4      212.57      228.56     16.56 o 
 -10   2   4      901.21      872.96     30.25 o 
  -9   2   4      753.36      728.87     24.51 o 
  -8   2   4     1167.14     1111.20     30.47 o 
  -7   2   4     1323.08     1259.15     26.35 o 
  -6   2   4     2187.24     2173.69     37.75 o 
  -5   2   4      154.42      172.49      8.35 o 
  -4   2   4     7305.21     7686.51     92.87 o 
  -3   2   4     1200.77     1165.40     22.46 o 
  -2   2   4       71.01       88.33      5.31 o 
  -1   2   4     8546.25     8985.06    105.87 o 
   0   2   4     3027.71     3219.17     40.56 o 
   1   2   4     1126.51     1087.17     32.48 o 
   2   2   4    13000.87    13900.54    161.53 o 
   3   2   4     1311.34     1297.47     18.44 o 
   4   2   4        4.46        4.33      2.07 o 
   5   2   4      532.97      518.21     16.68 o 
   6   2   4     4411.34     4409.49     67.37 o 
   7   2   4      261.82      279.36     13.74 o 
   8   2   4      509.75      528.43     16.68 o 
   9   2   4     1728.56     1715.55     35.42 o 
  10   2   4      474.73      481.63     17.58 o 
  11   2   4       43.77       42.26      9.87 o 
  12   2   4      105.54      117.90     10.93 o 
  13   2   4       47.30       66.56     11.76 o 
 -13   3   4       14.69       17.23      8.98 o 
 -12   3   4      398.48      416.20     22.63 o 
 -11   3   4       31.97       28.60      8.95 o 
 -10   3   4      478.50      453.76     21.58 o 
  -9   3   4     2387.74     2356.85     82.96 o 
  -8   3   4     5192.80     5134.63     97.28 o 
  -7   3   4      153.96      149.05     11.43 o 
  -6   3   4      845.68      868.76     20.12 o 
  -5   3   4      521.72      483.28     13.62 o 
  -4   3   4      512.44      563.12     11.78 o 
  -3   3   4     2496.48     2529.87     39.06 o 
  -2   3   4     4304.58     4749.22     67.48 o 
  -1   3   4     4471.44     4705.62     66.50 o 
   0   3   4     1347.54     1281.21     21.53 o 
   1   3   4     7566.65     7962.38    109.17 o 
   2   3   4     4004.01     4238.91     61.90 o 
   3   3   4     1344.53     1372.09     18.12 o 
   4   3   4     1769.33     1864.11     23.56 o 
   5   3   4      830.25      864.18     16.37 o 
   6   3   4     1045.07     1024.70     19.44 o 
   7   3   4     4596.10     4413.04     76.03 o 
   8   3   4      353.72      344.82     13.49 o 
   9   3   4      210.41      229.75     17.36 o 
  10   3   4      614.18      611.32     19.68 o 
  11   3   4      554.73      549.01     19.69 o 
  12   3   4       89.89       97.27     14.59 o 
  13   3   4      240.23      272.28     16.11 o 
 -13   4   4      200.70      245.56     19.53 o 
 -12   4   4      310.75      344.03     20.78 o 
 -11   4   4       26.19       23.24      8.67 o 
 -10   4   4      848.59      800.52     61.45 o 
  -9   4   4     1143.01     1205.96     33.81 o 
  -8   4   4     1195.92     1160.44     32.21 o 
  -7   4   4     3270.14     3225.05     65.66 o 
  -6   4   4     1207.25     1225.37     31.34 o 
  -5   4   4      293.75      277.34     13.08 o 
  -4   4   4     4508.64     4586.71     67.30 o 
  -3   4   4      771.69      871.61     21.08 o 
  -2   4   4      145.96      146.03      6.88 o 
  -1   4   4      783.24      694.84     14.18 o 
   0   4   4      676.10      645.86     13.35 o 
   1   4   4     1681.18     1987.36     31.29 o 
   2   4   4     5064.27     5319.06     64.70 o 
   3   4   4     5508.82     5601.45     68.75 o 
   4   4   4     2115.06     2298.80     32.23 o 
   5   4   4     1963.57     1958.88     34.79 o 
   6   4   4     3477.74     3559.86     58.34 o 
   7   4   4     1182.90     1122.57     21.72 o 
   8   4   4     1943.34     2019.78     33.34 o 
   9   4   4     2875.18     2887.94     64.23 o 
  10   4   4      629.31      579.11     16.88 o 
  11   4   4        8.78       11.97      5.08 o 
  12   4   4      230.48      225.23     16.26 o 
  13   4   4      107.17      101.78     11.33 o 
 -13   5   4      127.99      139.58     15.69 o 
 -12   5   4      288.63      339.43     25.40 o 
 -11   5   4      702.59      687.22     27.87 o 
 -10   5   4      437.74      413.56     20.57 o 
  -9   5   4      296.09      276.37     16.17 o 
  -8   5   4     3464.43     3461.56     71.43 o 
  -7   5   4      594.16      482.82     70.21 o 
  -6   5   4     1629.29     1614.49     55.48 o 
  -5   5   4     5303.04     5496.03     80.69 o 
  -4   5   4      240.88      260.47     10.41 o 
  -3   5   4      669.41      637.37     11.57 o 
  -2   5   4      123.68      118.74      6.23 o 
  -1   5   4       76.25       75.67      4.87 o 
   0   5   4     4532.90     4642.79     66.07 o 
   1   5   4     3858.19     3677.14     53.64 o 
   2   5   4     3783.24     3939.27     49.12 o 
   3   5   4     1084.78     1077.35     17.27 o 
   4   5   4     2368.71     2416.92     33.61 o 
   5   5   4      699.05      704.94     16.35 o 
   6   5   4     1834.11     1781.64     28.29 o 
   7   5   4     3390.36     3421.84     48.40 o 
   8   5   4      612.39      600.61     15.57 o 
   9   5   4      474.13      457.27     14.18 o 
  10   5   4     1930.16     1840.88     39.67 o 
  11   5   4      398.57      399.37     20.83 o 
  12   5   4      229.41      229.96     14.54 o 
  13   5   4       78.67       89.32     18.84 o 
 -13   6   4      685.21      697.17     51.29 o 
 -12   6   4      271.64      292.60     19.90 o 
 -11   6   4      131.01      150.72     14.48 o 
 -10   6   4      375.61      353.47     28.62 o 
  -9   6   4      359.20      325.34     17.62 o 
  -8   6   4      147.91      147.26     20.48 o 
  -7   6   4     3022.47     2964.73     90.24 o 
  -6   6   4     1879.66     1721.26     58.99 o 
  -5   6   4      892.03      925.31     25.22 o 
  -4   6   4      448.28      417.59     14.16 o 
  -3   6   4     3929.36     3933.85     50.16 o 
  -2   6   4      449.92      446.14      9.56 o 
  -1   6   4     2741.28     2722.16     41.65 o 
   0   6   4     3982.20     4107.86     59.52 o 
   1   6   4      966.22      986.53     17.98 o 
   2   6   4     3066.60     3093.22     39.47 o 
   3   6   4     1829.67     1826.53     25.91 o 
   4   6   4     1444.17     1430.25     37.31 o 
   5   6   4     2902.91     2851.93     39.61 o 
   6   6   4     1855.27     1826.74     28.83 o 
   7   6   4      590.21      523.22     13.71 o 
   8   6   4     1495.00     1441.92     26.35 o 
   9   6   4     1689.55     1651.43     35.81 o 
  10   6   4     1371.32     1296.32     32.28 o 
  11   6   4      191.97      176.60     12.48 o 
  12   6   4      507.43      495.75     20.32 o 
  13   6   4       49.94       51.71     11.23 o 
 -13   7   4       76.68       99.47     14.42 o 
 -12   7   4      677.13      713.50     31.96 o 
 -11   7   4      826.05      785.56     30.23 o 
 -10   7   4      762.03      720.73     41.29 o 
  -9   7   4      817.66      708.45     39.49 o 
  -8   7   4     1366.94     1274.58     52.61 o 
  -7   7   4      309.33      270.54     22.91 o 
  -6   7   4      853.08      821.51     37.59 o 
  -5   7   4     3846.60     3959.89     76.49 o 
  -4   7   4      119.97       89.20      7.06 o 
  -3   7   4      478.31      536.42     22.07 o 
  -2   7   4     4575.34     4684.92     51.95 o 
  -1   7   4     1474.07     1583.09     48.10 o 
   0   7   4     7834.74     8187.90    113.24 o 
   1   7   4     3001.76     2864.53     43.34 o 
   2   7   4      783.02      758.04     30.29 o 
   3   7   4     2380.32     2587.10     34.58 o 
   4   7   4     2149.45     2140.03     30.50 o 
   5   7   4       35.75       41.08      4.32 o 
   6   7   4     2432.10     2289.31     34.33 o 
   7   7   4      759.39      736.76     20.28 o 
   8   7   4      442.62      424.03     17.92 o 
   9   7   4       22.71       17.59      6.18 o 
  10   7   4     1393.66     1424.21     34.06 o 
  11   7   4      830.68      781.92     24.82 o 
  12   7   4       56.13       48.44      8.89 o 
 -12   8   4       97.21      106.26     14.27 o 
 -11   8   4      935.87      910.75     58.24 o 
 -10   8   4      683.62      607.28     38.47 o 
  -9   8   4      289.63      282.29     26.23 o 
  -8   8   4      176.50      181.22     21.06 o 
  -7   8   4      631.71      553.02     31.93 o 
  -6   8   4     1000.65      835.28    100.97 o 
  -5   8   4       34.13       24.79      6.56 o 
  -4   8   4      191.19      181.70      8.43 o 
  -3   8   4     1781.71     1711.57     25.13 o 
  -2   8   4      980.58      983.25     16.09 o 
  -1   8   4     3738.27     3684.22     70.48 o 
   0   8   4     6837.15     7174.30    127.06 o 
   1   8   4       39.49       31.85      6.90 o 
   2   8   4      659.60      621.09     15.36 o 
   3   8   4     1493.70     1559.48     28.23 o 
   4   8   4       16.31       21.84      4.47 o 
   5   8   4     1262.58     1201.19     25.33 o 
   6   8   4     1083.65     1042.44     29.09 o 
   7   8   4      603.12      617.21     18.61 o 
   8   8   4       28.66       38.10      6.73 o 
   9   8   4     1818.81     1841.81     39.00 o 
  10   8   4     1727.27     1650.70     45.61 o 
  11   8   4      182.23      170.92     12.73 o 
  12   8   4      444.57      496.10     20.69 o 
 -12   9   4      888.24      905.31     52.26 o 
 -11   9   4      388.11      380.26     21.21 o 
 -10   9   4      469.90      491.29     35.69 o 
  -9   9   4      495.98      469.01     32.91 o 
  -8   9   4     1039.30      959.63     45.98 o 
  -7   9   4      156.64      123.10     17.36 o 
  -6   9   4     1711.42     1540.35     39.04 o 
  -5   9   4     1998.19     2024.28     46.43 o 
  -4   9   4      852.11      824.64     19.72 o 
  -3   9   4        5.95       13.88      3.07 o 
  -2   9   4     1907.60     1801.44     26.18 o 
  -1   9   4     2064.09     1941.84     42.87 o 
   0   9   4     4492.24     4386.03     82.85 o 
   1   9   4     2259.35     2143.47     46.53 o 
   2   9   4      524.21      593.47     33.04 o 
   3   9   4      399.88      392.04     12.03 o 
   4   9   4     2872.46     2947.56     48.50 o 
   5   9   4      368.36      347.00     12.96 o 
   6   9   4     1028.47      962.05     28.50 o 
   7   9   4     1075.85     1022.61     25.20 o 
   8   9   4      284.77      278.13     13.56 o 
   9   9   4      143.58      135.47     10.75 o 
  10   9   4      899.91      909.76     26.54 o 
  11   9   4      918.24      936.49     27.91 o 
  12   9   4       11.51       24.09      9.48 o 
 -12  10   4      258.89      266.98     29.98 o 
 -11  10   4      153.28      174.15     24.86 o 
 -10  10   4      322.52      321.34     30.13 o 
  -9  10   4      341.50      342.59     29.11 o 
  -8  10   4      170.04      164.69     20.67 o 
  -7  10   4     2489.27     2410.42     55.64 o 
  -6  10   4      630.23      627.77     23.33 o 
  -5  10   4     2619.83     2616.39     53.29 o 
  -4  10   4     1505.54     1483.38     28.15 o 
  -3  10   4       47.67       42.72      5.40 o 
  -2  10   4      220.72      230.85      9.92 o 
  -1  10   4     1536.39     1536.73     38.10 o 
   0  10   4     3172.69     3209.60     64.62 o 
   1  10   4      521.50      488.31     19.84 o 
   2  10   4       96.62       91.72      6.14 o 
   3  10   4     1931.78     1947.65     34.31 o 
   4  10   4      102.46      120.10      7.73 o 
   5  10   4     2228.78     1986.95    117.33 o 
   6  10   4     2404.44     2312.36     42.58 o 
   7  10   4      316.11      309.68     13.83 o 
   8  10   4      187.22      172.89     11.26 o 
   9  10   4     1647.26     1625.63     36.59 o 
  10  10   4      725.58      767.77     33.40 o 
  11  10   4      152.65      191.04     13.51 o 
  12  10   4      248.14      274.86     20.25 o 
 -12  11   4      305.68      328.31     31.84 o 
 -11  11   4      412.78      362.88     32.81 o 
 -10  11   4       43.13       63.58     17.70 o 
  -9  11   4      480.83      503.92     35.20 o 
  -8  11   4     1893.33     1771.61     46.54 o 
  -7  11   4      143.89      129.45     12.29 o 
  -6  11   4     2183.58     2076.38     49.84 o 
  -5  11   4     3722.40     3650.36     75.07 o 
  -4  11   4      512.02      505.34     37.05 o 
  -3  11   4     1340.07     1340.92     27.34 o 
  -2  11   4     1215.16     1134.00     24.29 o 
  -1  11   4     1407.54     1306.75     26.90 o 
   0  11   4     1040.78      995.11     31.42 o 
   1  11   4     1052.62      990.56     28.55 o 
   2  11   4      353.92      334.77     16.43 o 
   3  11   4      329.31      317.64     16.10 o 
   4  11   4     3023.59     2738.77    194.43 o 
   5  11   4     1296.43     1155.14     25.62 o 
   6  11   4      646.21      645.34     19.14 o 
   7  11   4     1339.65     1356.71     30.65 o 
   8  11   4      272.13      283.05     14.02 o 
   9  11   4      304.21      307.70     15.31 o 
  10  11   4     1613.23     1606.15     37.97 o 
  11  11   4      250.12      282.39     20.12 o 
 -11  12   4      197.57      187.65     25.79 o 
 -10  12   4     1003.51      979.18     47.54 o 
  -9  12   4      151.00      155.46     14.64 o 
  -8  12   4      121.92      115.19     23.38 o 
  -7  12   4     1512.57     1508.22     41.89 o 
  -6  12   4      687.06      657.59     25.00 o 
  -5  12   4     1669.28     1573.99     41.16 o 
  -3  12   4     1417.64     1383.01     28.77 o 
  -2  12   4     1499.70     1507.11     30.32 o 
  -1  12   4     1867.65     1901.22     36.20 o 
   0  12   4     1225.00     1221.49     33.19 o 
   1  12   4      402.57      398.12     29.47 o 
   2  12   4      131.78      109.36     10.71 o 
   3  12   4     1346.13     1289.28     35.35 o 
   4  12   4      178.89      167.84     12.76 o 
   5  12   4     1214.46     1211.40     38.64 o 
   6  12   4     1290.50     1260.77     36.92 o 
   7  12   4      133.16      135.91     13.24 o 
   8  12   4      627.91      664.10     27.27 o 
   9  12   4      779.76      782.23     30.46 o 
  10  12   4       13.78        9.27      8.42 o 
  11  12   4      716.14      720.29     31.21 o 
 -11  13   4      257.65      244.40     28.57 o 
 -10  13   4       34.84       37.96     10.72 o 
  -9  13   4      821.55      849.45     32.13 o 
  -8  13   4      975.30      969.84     38.00 o 
  -7  13   4       58.85       68.05     10.90 o 
  -6  13   4      534.60      548.47     23.28 o 
  -5  13   4     1613.57     1504.16     40.76 o 
  -4  13   4      179.43      185.86     29.69 o 
  -3  13   4     1131.97     1149.15     42.07 o 
  -2  13   4     2395.60     2370.37     43.12 o 
  -1  13   4     3850.63     3725.25     61.22 o 
   0  13   4       32.30       42.85     13.85 o 
   1  13   4     1337.54     1299.12     35.51 o 
   2  13   4     1773.72     1646.89     41.81 o 
   3  13   4      285.19      242.59     15.56 o 
   4  13   4      826.19      797.28     27.44 o 
   5  13   4      580.68      600.94     34.81 o 
   6  13   4      173.48      165.41     16.11 o 
   7  13   4     1296.81     1281.71     38.82 o 
   8  13   4      448.19      430.42     22.37 o 
   9  13   4      309.94      312.85     20.03 o 
  10  13   4      243.36      271.22     19.61 o 
  11  13   4      332.02      321.68     30.42 o 
 -11  14   4      228.50      244.06     29.30 o 
 -10  14   4      596.93      622.16     28.57 o 
  -9  14   4      229.26      251.35     18.58 o 
  -8  14   4      267.74      265.77     18.44 o 
  -7  14   4      456.68      438.16     22.09 o 
  -6  14   4      215.79      220.65     16.03 o 
  -5  14   4      380.83      387.66     51.80 o 
  -4  14   4     1145.14     1088.75     33.52 o 
  -3  14   4     1275.59     1141.46     31.16 o 
  -2  14   4      333.40      337.27     13.75 o 
  -1  14   4     1254.50     1265.16     38.38 o 
   0  14   4      884.55      891.49     23.05 o 
   1  14   4      511.44      448.95     20.24 o 
   2  14   4     1281.32     1252.25     35.83 o 
   3  14   4     1153.12     1114.23     43.66 o 
   4  14   4      264.05      235.21     15.68 o 
   5  14   4      511.66      520.86     23.01 o 
   6  14   4     1157.66     1131.02     35.75 o 
   7  14   4      144.93      143.38     25.11 o 
   8  14   4      486.46      493.95     24.33 o 
   9  14   4      129.55      121.88     17.77 o 
  10  14   4      134.97      151.36     15.78 o 
 -10  15   4       19.42       32.12     11.05 o 
  -9  15   4      529.96      531.93     26.45 o 
  -8  15   4       88.68       97.29     13.40 o 
  -7  15   4       11.66       27.68      9.62 o 
  -6  15   4       78.91       76.89     16.06 o 
  -5  15   4     1604.32     1585.38     43.95 o 
  -4  15   4      960.91      879.62     30.09 o 
  -3  15   4      353.90      331.45     18.59 o 
  -2  15   4      989.03      980.88     24.79 o 
  -1  15   4      245.28      243.15     13.34 o 
   0  15   4      121.34      113.20      9.37 o 
   1  15   4     1506.57     1461.04     39.86 o 
   2  15   4      407.70      389.59     19.75 o 
   3  15   4      820.61      775.77     53.14 o 
   4  15   4     1202.84     1102.44     34.38 o 
   5  15   4      121.32      112.43     12.58 o 
   6  15   4       68.45       68.82     16.89 o 
   7  15   4      507.96      517.31     24.71 o 
   8  15   4      540.95      538.31     25.79 o 
   9  15   4       18.13       15.09     13.70 o 
  10  15   4      221.60      222.90     19.96 o 
 -10  16   4      402.74      438.11     25.43 o 
  -9  16   4      276.94      293.14     34.13 o 
  -8  16   4      134.37      133.16     14.89 o 
  -7  16   4       99.49      111.37     30.86 o 
  -6  16   4      190.48      170.43     15.44 o 
  -5  16   4      195.60      207.80     16.37 o 
  -4  16   4     1497.05     1403.92     40.60 o 
  -3  16   4     1308.17     1245.92     88.12 o 
  -2  16   4      431.86      388.40     15.83 o 
  -1  16   4     1561.90     1552.03     34.11 o 
   0  16   4      281.18      280.53     13.90 o 
   1  16   4       19.76       17.99      6.38 o 
   2  16   4     3607.67     3662.54     92.12 o 
   3  16   4      684.37      695.03     26.85 o 
   4  16   4      315.13      256.69     31.30 o 
   5  16   4      122.65      128.57     13.43 o 
   6  16   4      596.10      596.92     26.24 o 
   7  16   4      287.91      295.96     34.71 o 
   8  16   4       94.55      109.02     14.15 o 
   9  16   4      202.16      197.45     17.66 o 
  -9  17   4      340.82      345.22     22.39 o 
  -8  17   4      420.68      425.60     30.23 o 
  -7  17   4      120.20       98.10     13.86 o 
  -6  17   4       47.71       34.71     10.75 o 
  -5  17   4      608.11      598.15     26.47 o 
  -4  17   4      230.60      236.97     16.99 o 
  -3  17   4      781.57      769.93     29.39 o 
  -2  17   4     1313.17     1281.91     30.81 o 
  -1  17   4      405.46      401.07     16.68 o 
   0  17   4      297.35      281.27     14.38 o 
   1  17   4     1336.31     1290.73     38.17 o 
   2  17   4       86.54       78.15     14.94 o 
   3  17   4      668.49      656.68     26.37 o 
   4  17   4      611.31      623.28     26.24 o 
   5  17   4      219.91      251.24     23.84 o 
   6  17   4        7.04       15.21      8.51 o 
   7  17   4     1109.07     1080.99     37.43 o 
   8  17   4      317.59      329.45     44.07 o 
   9  17   4       14.02       36.75     10.39 o 
  -8  18   4       40.25       42.82     13.33 o 
  -7  18   4      231.94      272.97     19.99 o 
  -6  18   4       45.92       43.68     11.53 o 
  -5  18   4      142.08      142.22     23.45 o 
  -4  18   4     1694.02     1679.21     47.67 o 
  -3  18   4      505.68      449.61     22.80 o 
  -2  18   4      218.82      229.64     13.66 o 
  -1  18   4      706.31      683.46     22.29 o 
   0  18   4      494.45      477.83     18.43 o 
   1  18   4      229.63      197.45     12.74 o 
   2  18   4     1322.22     1256.29     42.72 o 
   3  18   4      722.89      715.83     47.12 o 
   4  18   4       64.41       61.19     11.43 o 
   5  18   4      283.73      300.92     19.42 o 
   6  18   4      728.63      700.51     31.64 o 
   7  18   4      340.72      318.87     26.47 o 
   8  18   4      262.24      235.21     19.21 o 
  -8  19   4      364.54      354.60     23.06 o 
  -7  19   4      136.77      177.58     28.03 o 
  -6  19   4      543.78      508.65     29.67 o 
  -5  19   4      724.52      687.44     30.84 o 
  -4  19   4      133.78      136.44     20.70 o 
  -3  19   4      750.72      754.45     30.48 o 
  -2  19   4      526.21      538.04     25.52 o 
  -1  19   4       96.13      110.18     10.58 o 
   0  19   4       61.90       60.64      9.09 o 
   1  19   4      305.90      249.30     14.55 o 
   2  19   4      409.72      398.13     17.61 o 
   3  19   4      199.57      187.60     19.38 o 
   4  19   4      731.03      736.98     29.87 o 
   5  19   4      336.93      325.60     32.37 o 
   6  19   4       21.00       35.55     10.72 o 
   7  19   4      625.62      588.02     27.98 o 
  -7  20   4      590.50      561.22     28.39 o 
  -6  20   4       73.38       72.54     13.60 o 
  -5  20   4       60.51       54.27     20.82 o 
  -4  20   4      476.23      490.98     29.28 o 
  -3  20   4      456.21      465.95     24.87 o 
  -2  20   4      134.15      123.76     14.96 o 
  -1  20   4      656.95      644.33     22.39 o 
   0  20   4       19.24       28.28      8.10 o 
   1  20   4       11.47       12.86      7.12 o 
   2  20   4      720.92      707.18     31.19 o 
   3  20   4     1105.33     1068.27     30.33 o 
   4  20   4       71.11       49.04     10.55 o 
   5  20   4      238.86      245.80     18.91 o 
   6  20   4      809.99      813.20     48.83 o 
  -6  21   4      376.19      452.73     37.76 o 
  -5  21   4      337.21      348.45     22.98 o 
  -4  21   4      148.90      189.91     18.13 o 
  -3  21   4      501.68      482.01     74.89 o 
  -2  21   4      442.75      476.02     25.23 o 
  -1  21   4      262.60      250.14     15.44 o 
   0  21   4      117.32      128.20     14.41 o 
   1  21   4        5.20        3.17      6.76 o 
   2  21   4       10.71       11.39      6.92 o 
   3  21   4      475.66      464.27     24.13 o 
   4  21   4     1027.23      973.53     29.69 o 
   5  21   4      362.46      328.89     17.82 o 
  -4  22   4      283.54      280.72     21.37 o 
  -3  22   4      456.23      455.81     25.47 o 
  -2  22   4        3.99       10.15      9.80 o 
  -1  22   4      730.13      698.52     30.63 o 
   0  22   4      232.30      198.33     14.51 o 
   1  22   4       54.87       65.31     10.22 o 
   2  22   4      309.94      363.68     18.32 o 
   3  22   4      330.51      309.24     21.94 o 
   4  22   4       60.23       90.22     35.83 o 
  -2  23   4     1119.12     1150.16     62.26 o 
  -1  23   4      480.44      566.28     42.51 o 
   0  23   4      261.20      272.99     25.01 o 
   1  23   4      223.27      223.67     19.82 o 
   2  23   4       60.54       90.22     15.17 o 
   0 -23   5      441.99      483.99     26.97 o 
  -4 -22   5      174.46      201.13     19.52 o 
  -3 -22   5       97.57      109.72     15.52 o 
  -2 -22   5      418.44      417.25     24.76 o 
  -1 -22   5       42.46       54.13     12.38 o 
   0 -22   5      614.83      660.30     30.54 o 
   1 -22   5      765.21      794.58     39.66 o 
   2 -22   5        4.19        1.89      8.78 o 
   3 -22   5      101.02      125.66     15.70 o 
  -5 -21   5      139.07      123.49     16.53 o 
  -4 -21   5      323.95      359.84     28.18 o 
  -3 -21   5      193.16      197.65     18.47 o 
  -2 -21   5      119.18      127.46     16.43 o 
  -1 -21   5      506.65      529.01     27.11 o 
   0 -21   5      177.83      195.85     17.73 o 
   1 -21   5       23.58       18.13      9.31 o 
   2 -21   5      108.59      107.36     14.68 o 
   3 -21   5      139.99      139.57     15.70 o 
   4 -21   5      363.97      389.59     33.84 o 
   5 -21   5       71.90      100.14     21.26 o 
  -6 -20   5      579.50      667.12     57.65 o 
  -5 -20   5      606.50      603.51     29.01 o 
  -4 -20   5       49.20       41.81     11.19 o 
  -3 -20   5      508.59      525.96     30.15 o 
  -2 -20   5      127.23      148.65     16.06 o 
  -1 -20   5       23.33       37.00     10.71 o 
   0 -20   5      321.81      324.06     20.84 o 
   1 -20   5      427.70      455.35     24.91 o 
   2 -20   5      452.90      465.50     24.35 o 
   3 -20   5      130.74      137.93     15.19 o 
   4 -20   5      900.09      965.14     51.73 o 
   5 -20   5      293.91      323.98     21.94 o 
   6 -20   5      183.93      216.17     15.32 o 
  -7 -19   5      997.16     1042.72     38.61 o 
  -6 -19   5      133.27      165.70     16.78 o 
  -5 -19   5      174.10      185.81     27.25 o 
  -4 -19   5      948.93      944.78     35.29 o 
  -3 -19   5       89.41      100.71     16.06 o 
  -2 -19   5      442.60      437.27     26.30 o 
  -1 -19   5      503.35      505.58     25.07 o 
   0 -19   5      432.33      433.90     23.01 o 
   1 -19   5       77.69       99.64     13.20 o 
   2 -19   5      456.31      429.13     22.87 o 
   3 -19   5      708.44      713.07     29.28 o 
   4 -19   5       43.03       34.87      9.06 o 
   5 -19   5      338.46      364.62     21.22 o 
   6 -19   5      408.31      408.63     19.52 o 
   7 -19   5        5.58        6.94      8.78 o 
  -8 -18   5      535.41      598.31     41.68 o 
  -7 -18   5      170.31      165.79     16.73 o 
  -6 -18   5      446.65      452.39     30.03 o 
  -5 -18   5      841.04      838.89     32.54 o 
  -4 -18   5        8.85       21.20      9.06 o 
  -3 -18   5      643.22      595.03     26.94 o 
  -2 -18   5      334.71      323.84     25.69 o 
  -1 -18   5       87.87       80.06     12.31 o 
   0 -18   5      484.96      507.31     24.32 o 
   1 -18   5     1625.57     1666.50     46.73 o 
   2 -18   5     1200.21     1282.83     31.41 o 
   3 -18   5       75.24       79.82      8.06 o 
   4 -18   5      266.43      270.13     12.86 o 
   5 -18   5       14.63        5.41      6.49 o 
   6 -18   5       32.88       59.06      9.70 o 
   7 -18   5      824.06      863.42     63.94 o 
   8 -18   5      335.99      357.10     23.67 o 
  -9 -17   5       10.83       13.85     15.02 o 
  -8 -17   5      284.53      269.32     28.76 o 
  -7 -17   5      560.89      556.14     26.66 o 
  -6 -17   5      289.55      316.85     20.24 o 
  -5 -17   5       64.61       69.19     12.03 o 
  -4 -17   5     1006.01      988.36     34.53 o 
  -3 -17   5      366.03      376.55     21.42 o 
  -2 -17   5      269.37      280.14     18.71 o 
  -1 -17   5      551.28      525.50     24.26 o 
   0 -17   5     1062.46     1044.15     27.04 o 
   1 -17   5       75.22       80.08      9.08 o 
   2 -17   5      889.94      873.07     22.86 o 
   3 -17   5      469.75      465.14     19.42 o 
   4 -17   5       68.74       74.86     14.97 o 
   5 -17   5      142.33      148.52     11.89 o 
   6 -17   5      215.81      214.65     14.09 o 
   7 -17   5      100.95       95.18     17.33 o 
   8 -17   5      709.97      743.04     32.05 o 
  -9 -16   5      320.53      360.34     33.06 o 
  -8 -16   5      345.54      369.48     21.83 o 
  -7 -16   5       27.87       37.83     10.58 o 
  -6 -16   5      130.19      140.23     14.40 o 
  -5 -16   5     1255.92     1153.38     37.22 o 
  -4 -16   5      368.87      382.18     20.91 o 
  -3 -16   5      134.35      133.68     13.65 o 
  -2 -16   5      764.32      776.27     28.92 o 
  -1 -16   5       12.47       13.93      6.32 o 
   0 -16   5     1383.41     1373.48     40.71 o 
   1 -16   5     2518.37     2544.88     47.83 o 
   2 -16   5      114.38      118.21      8.53 o 
   3 -16   5      934.62      929.98     21.78 o 
   4 -16   5      270.31      254.92     11.73 o 
   5 -16   5       35.46       31.03      7.50 o 
   6 -16   5       29.94       50.29      8.67 o 
   7 -16   5      948.09      972.09     35.47 o 
   8 -16   5      344.01      367.37     22.29 o 
   9 -16   5       86.71       88.46     14.07 o 
 -10 -15   5      313.84      390.65     23.26 o 
  -9 -15   5      140.62      155.78     15.36 o 
  -8 -15   5      420.76      447.66     23.15 o 
  -7 -15   5      488.69      508.58     24.05 o 
  -6 -15   5      388.90      381.93     20.90 o 
  -5 -15   5      359.34      322.10     19.18 o 
  -4 -15   5     1530.24     1573.96     48.14 o 
  -3 -15   5     1313.48     1371.20     37.59 o 
  -2 -15   5       89.47       78.66      8.26 o 
  -1 -15   5      922.84      924.76     24.09 o 
   0 -15   5     1001.91      973.81     45.85 o 
   1 -15   5      172.78      175.60      9.41 o 
   2 -15   5     1396.63     1352.61     26.47 o 
   3 -15   5      293.35      322.60     27.61 o 
   4 -15   5      568.86      571.41     16.55 o 
   5 -15   5      322.89      313.33     15.13 o 
   6 -15   5      288.53      285.92     14.99 o 
   7 -15   5      249.32      228.13     26.55 o 
   8 -15   5      470.32      508.08     36.54 o 
   9 -15   5      553.26      539.62     35.22 o 
 -10 -14   5      257.32      282.95     19.99 o 
  -9 -14   5      368.31      391.42     22.02 o 
  -8 -14   5      522.75      530.33     19.60 o 
  -7 -14   5       89.56      107.01     10.00 o 
  -6 -14   5      442.89      426.31     21.40 o 
  -5 -14   5      761.56      697.85     26.84 o 
  -4 -14   5      125.23      104.42      9.12 o 
  -3 -14   5     1524.93     1474.92     38.41 o 
  -2 -14   5      466.40      435.28     23.38 o 
  -1 -14   5       14.20       12.16      5.42 o 
   0 -14   5     2490.70     2480.39     45.37 o 
   1 -14   5      528.91      489.60     14.87 o 
   2 -14   5      687.39      642.99     16.74 o 
   3 -14   5      519.97      457.62     31.47 o 
   4 -14   5     1182.25     1194.78     29.18 o 
   5 -14   5      125.15      122.00     10.09 o 
   6 -14   5      108.71      107.53      9.98 o 
   7 -14   5     1109.20     1058.23     35.75 o 
   8 -14   5      426.76      385.99     21.99 o 
   9 -14   5      128.66      155.91     15.65 o 
  10 -14   5      432.59      436.72     28.06 o 
 -11 -13   5      204.94      206.81     24.86 o 
 -10 -13   5      370.32      380.15     30.23 o 
  -9 -13   5      477.06      542.81     38.49 o 
  -8 -13   5      229.78      242.93     13.67 o 
  -7 -13   5     1090.88     1095.09     27.63 o 
  -6 -13   5      754.97      732.41     18.32 o 
  -5 -13   5      530.30      522.95     18.69 o 
  -4 -13   5     1419.59     1401.98     30.56 o 
  -3 -13   5       45.03       46.98      6.83 o 
  -2 -13   5      296.47      264.01     13.95 o 
  -1 -13   5      909.29      904.34     37.05 o 
   0 -13   5     2560.88     2589.21     39.64 o 
   1 -13   5      638.92      595.84     15.31 o 
   2 -13   5     1268.51     1143.05     53.59 o 
   3 -13   5      993.52      930.69     20.30 o 
   4 -13   5      115.38      113.34      8.94 o 
   5 -13   5      761.00      815.57     22.96 o 
   6 -13   5     1527.34     1557.76     34.83 o 
   7 -13   5      243.01      239.81     16.94 o 
   8 -13   5      990.46      984.21     34.61 o 
   9 -13   5      240.20      251.42     18.01 o 
  10 -13   5      486.18      443.24     24.41 o 
 -11 -12   5      552.46      513.62     36.13 o 
 -10 -12   5      205.52      200.58     21.35 o 
  -9 -12   5      348.65      407.74     21.44 o 
  -8 -12   5     1358.59     1419.70     34.10 o 
  -7 -12   5       13.80       16.04      5.23 o 
  -6 -12   5     1018.09     1048.22     22.12 o 
  -5 -12   5      472.33      441.34     14.86 o 
  -4 -12   5      453.80      486.45     13.56 o 
  -3 -12   5     1157.96     1143.30     26.03 o 
  -2 -12   5      803.98      820.47     35.01 o 
  -1 -12   5      913.93      830.74     23.55 o 
   0 -12   5     4038.24     3964.21     84.36 o 
   1 -12   5      811.11      823.67     20.96 o 
   2 -12   5     1606.83     1574.89     27.51 o 
   3 -12   5      862.00      760.03     17.46 o 
   4 -12   5     2753.51     2741.45     48.05 o 
   5 -12   5      782.99      721.18     26.67 o 
   6 -12   5      123.07      135.04     10.21 o 
   7 -12   5      979.45     1028.85     34.08 o 
   8 -12   5      406.42      423.45     21.49 o 
   9 -12   5      496.13      465.73     23.65 o 
  10 -12   5      740.79      750.92     31.36 o 
  11 -12   5      107.00      120.39     15.32 o 
 -11 -11   5       66.35       63.14     16.58 o 
 -10 -11   5      980.32      973.13     48.12 o 
  -9 -11   5      193.45      223.35     13.15 o 
  -8 -11   5       29.34       25.50      5.74 o 
  -7 -11   5     2195.35     2201.76     36.44 o 
  -6 -11   5      972.83      924.50     22.25 o 
  -5 -11   5      509.81      469.14     27.63 o 
  -4 -11   5     2252.63     2282.36     77.12 o 
  -3 -11   5      883.92      844.42     31.34 o 
  -2 -11   5      430.26      433.44     14.72 o 
  -1 -11   5     1303.73     1257.97     22.65 o 
   0 -11   5     1346.45     1356.36     39.03 o 
   1 -11   5       19.09       25.15      4.40 o 
   2 -11   5      429.04      396.29     21.78 o 
   3 -11   5     3417.41     3370.10     48.09 o 
   4 -11   5      426.24      402.90     12.38 o 
   5 -11   5     3128.74     3258.68     56.14 o 
   6 -11   5     1177.50     1190.98     28.12 o 
   7 -11   5       77.06       84.75     11.02 o 
   8 -11   5      355.02      365.87     20.03 o 
   9 -11   5     1014.45      990.06     44.54 o 
  10 -11   5       20.90       25.85      9.33 o 
  11 -11   5      845.87      840.85     53.70 o 
 -12 -10   5      846.16      921.11     50.17 o 
 -11 -10   5      492.15      506.07     35.35 o 
 -10 -10   5      102.97       92.52     12.39 o 
  -9 -10   5      183.05      175.87     13.83 o 
  -8 -10   5      835.41      847.36     19.94 o 
  -7 -10   5      409.84      406.07     13.36 o 
  -6 -10   5     1850.52     1824.63     30.83 o 
  -5 -10   5      739.76      713.22     16.55 o 
  -4 -10   5     1096.22     1060.42     29.96 o 
  -3 -10   5      635.73      654.80     14.63 o 
  -2 -10   5     1873.22     1911.13     29.42 o 
  -1 -10   5     1116.53     1103.43     20.19 o 
   0 -10   5     1016.01      966.07     25.62 o 
   1 -10   5      753.71      754.53     16.08 o 
   2 -10   5      223.77      226.75     11.86 o 
   3 -10   5     2169.26     2129.08     33.16 o 
   4 -10   5     2457.48     2445.18     80.31 o 
   5 -10   5     2108.81     2145.93     40.36 o 
   6 -10   5      749.25      764.39     23.41 o 
   7 -10   5     1521.19     1428.23     40.35 o 
   8 -10   5      575.92      538.71     23.58 o 
   9 -10   5       41.78       34.46      9.45 o 
  10 -10   5      921.01      951.01     35.03 o 
  11 -10   5      226.84      228.93     18.63 o 
 -12  -9   5       50.12       84.49     19.11 o 
 -11  -9   5     1232.17     1300.90     58.46 o 
 -10  -9   5      680.15      720.15     27.88 o 
  -9  -9   5       68.58       74.50     10.49 o 
  -8  -9   5       61.00       60.89      6.71 o 
  -7  -9   5     2330.01     2306.57     37.38 o 
  -6  -9   5      505.07      502.55     13.95 o 
  -5  -9   5      661.28      629.49     28.08 o 
  -4  -9   5     1186.33     1209.83     34.11 o 
  -3  -9   5     1993.47     2065.44     31.32 o 
  -2  -9   5        2.54        4.93      2.99 o 
  -1  -9   5     3340.12     3170.73     43.79 o 
   0  -9   5     1632.88     1564.32     64.37 o 
   1  -9   5     2001.85     2119.16     31.94 o 
   2  -9   5     1526.56     1464.69     24.44 o 
   3  -9   5     1052.10     1037.92     19.57 o 
   4  -9   5     1981.12     1900.06     30.06 o 
   5  -9   5     1402.55     1419.59     29.81 o 
   6  -9   5      187.37      184.07     11.22 o 
   7  -9   5      513.32      505.93     41.61 o 
   8  -9   5      760.26      763.12     28.58 o 
   9  -9   5      934.35      941.13    109.31 o 
  10  -9   5       60.87       58.01     11.05 o 
  11  -9   5      369.38      367.75     21.91 o 
  12  -9   5      415.11      417.68     24.04 o 
 -12  -8   5      812.65      848.52     47.34 o 
 -11  -8   5      543.50      536.59     35.79 o 
 -10  -8   5      531.29      529.65     19.18 o 
  -9  -8   5      845.94      825.25     22.97 o 
  -8  -8   5      175.39      168.10      8.88 o 
  -7  -8   5      540.49      498.87     12.48 o 
  -6  -8   5      498.29      496.33     13.10 o 
  -5  -8   5      603.38      579.22     12.27 o 
  -4  -8   5      167.66      152.33      8.39 o 
  -3  -8   5     1109.18     1113.71     23.60 o 
  -2  -8   5     3950.20     4078.59     62.90 o 
  -1  -8   5     1180.07     1098.09     19.12 o 
   0  -8   5     3103.14     3235.35     44.00 o 
   1  -8   5     2136.76     2100.98     31.17 o 
   2  -8   5      131.35      141.88      6.81 o 
   3  -8   5     1055.31      972.09     28.80 o 
   4  -8   5     3690.69     3818.79     51.76 o 
   5  -8   5      841.04      825.43     20.48 o 
   6  -8   5      778.82      759.41     27.62 o 
   7  -8   5       49.75       44.17      8.55 o 
   8  -8   5      522.93      529.67     29.72 o 
   9  -8   5      394.98      416.84     21.43 o 
  10  -8   5      879.49      863.62     37.91 o 
  11  -8   5      822.20      773.41     70.45 o 
  12  -8   5      247.04      273.04     19.92 o 
 -12  -7   5      329.98      315.87     20.54 o 
 -11  -7   5      960.61      966.94     37.81 o 
 -10  -7   5      553.88      539.32     19.20 o 
  -9  -7   5      151.90      156.23      9.05 o 
  -8  -7   5      957.04      938.33     20.21 o 
  -7  -7   5     1632.18     1547.87     29.44 o 
  -6  -7   5      658.17      637.18     14.94 o 
  -5  -7   5     1777.65     1805.76     31.49 o 
  -4  -7   5     1249.66     1205.15     25.14 o 
  -3  -7   5     3225.11     3388.29     45.09 o 
  -2  -7   5      167.21      134.61     10.41 o 
  -1  -7   5     4575.19     4553.98     58.51 o 
   0  -7   5     4678.35     4824.86     66.01 o 
   1  -7   5     1299.44     1348.85     32.84 o 
   2  -7   5     2766.06     2930.18     40.42 o 
   3  -7   5     1531.75     1587.12     25.14 o 
   4  -7   5        0.28        2.97      2.85 o 
   5  -7   5     2111.11     2084.13     37.67 o 
   6  -7   5     1423.25     1420.22     37.42 o 
   7  -7   5      151.72      153.34     19.67 o 
   8  -7   5      135.60      135.02     18.58 o 
   9  -7   5      233.72      211.65     20.74 o 
  10  -7   5      587.06      579.33     58.75 o 
  11  -7   5      488.89      472.10     24.31 o 
  12  -7   5      816.77      831.89     42.73 o 
 -13  -6   5      148.69      154.91     16.91 o 
 -12  -6   5      795.05      786.45     31.68 o 
 -11  -6   5     1354.84     1324.58     40.56 o 
 -10  -6   5       24.13       24.76      8.97 o 
  -9  -6   5      174.22      172.83      9.30 o 
  -8  -6   5      545.41      546.72     14.94 o 
  -7  -6   5        7.36        8.76      4.20 o 
  -6  -6   5      653.50      666.82     13.65 o 
  -5  -6   5     1723.64     1736.61     27.46 o 
  -4  -6   5      628.11      586.80     14.82 o 
  -3  -6   5     1487.90     1455.27     22.63 o 
  -2  -6   5     5330.97     5556.16     61.26 o 
  -1  -6   5     4304.02     4639.63     58.98 o 
   0  -6   5      945.13      947.42     16.64 o 
   1  -6   5     3456.03     3546.25     46.75 o 
   2  -6   5      424.40      468.51     15.91 o 
   3  -6   5      489.48      469.88     26.51 o 
   4  -6   5     4244.39     4205.65     54.98 o 
   5  -6   5     2450.30     2479.46     42.38 o 
   6  -6   5      615.94      570.70     21.70 o 
   7  -6   5     1494.07     1522.39     57.38 o 
   8  -6   5      336.08      325.04     17.44 o 
   9  -6   5       24.50       33.40      8.52 o 
  10  -6   5      773.52      729.24     28.85 o 
  11  -6   5      432.75      446.95     38.95 o 
  12  -6   5      243.23      281.84     19.71 o 
 -13  -5   5      150.13      162.62     17.06 o 
 -12  -5   5       91.92      103.21     13.86 o 
 -11  -5   5      570.37      566.92     26.50 o 
 -10  -5   5     1377.37     1399.76     32.78 o 
  -9  -5   5      538.10      557.01     15.70 o 
  -8  -5   5      290.06      282.95     11.32 o 
  -7  -5   5     2508.68     2378.62    114.15 o 
  -6  -5   5       45.70       56.07      5.95 o 
  -5  -5   5     2479.25     2512.95     36.29 o 
  -4  -5   5     3528.75     3602.94     47.91 o 
  -3  -5   5     2543.43     2712.54     37.03 o 
  -2  -5   5      405.25      388.03      7.58 o 
  -1  -5   5     1021.06      907.18     15.61 o 
   0  -5   5      292.62      267.34      7.94 o 
   1  -5   5       67.86       68.91      3.62 o 
   2  -5   5     2175.26     2200.17     28.39 o 
   3  -5   5     3768.83     4142.83     53.53 o 
   4  -5   5       79.93       88.80      6.33 o 
   5  -5   5     4865.51     4882.17     73.58 o 
   6  -5   5      992.30     1051.98     51.14 o 
   7  -5   5       73.69       66.90     14.97 o 
   8  -5   5     1162.53     1155.00     34.35 o 
   9  -5   5      286.42      268.15     16.53 o 
  10  -5   5       89.42       92.84     12.06 o 
  11  -5   5      653.02      684.45     28.31 o 
  12  -5   5      631.01      667.52     29.34 o 
 -13  -4   5       57.64       56.79     12.04 o 
 -12  -4   5      495.36      498.42     24.85 o 
 -11  -4   5      461.76      461.15     22.57 o 
 -10  -4   5      250.74      233.18     13.25 o 
  -9  -4   5     1195.05     1178.94     23.92 o 
  -8  -4   5     1972.39     1913.34     31.91 o 
  -7  -4   5      211.63      180.66      9.90 o 
  -6  -4   5     2295.31     2285.51     39.38 o 
  -5  -4   5     1939.22     2036.76     35.10 o 
  -4  -4   5     2859.33     2908.03     45.68 o 
  -3  -4   5     2421.69     2378.79     33.16 o 
  -2  -4   5     2538.10     2416.48     28.79 o 
  -1  -4   5      206.92      197.99      5.35 o 
   0  -4   5      540.74      540.79      9.13 o 
   1  -4   5     2712.52     2926.32     34.17 o 
   2  -4   5      908.24      926.91     13.90 o 
   3  -4   5      458.54      381.13     11.29 o 
   4  -4   5     3215.77     3269.99     51.14 o 
   5  -4   5     2315.66     2481.71     41.34 o 
   6  -4   5      131.37      107.61      9.64 o 
   7  -4   5     3522.92     3708.19     75.99 o 
   8  -4   5      134.46      126.71     15.19 o 
   9  -4   5      572.91      551.18     23.50 o 
  10  -4   5      640.79      616.76     25.81 o 
  11  -4   5      215.74      251.31     22.89 o 
  12  -4   5       60.60       57.91     14.41 o 
 -13  -3   5      179.54      187.97     17.59 o 
 -12  -3   5      144.89      165.28     19.26 o 
 -11  -3   5      403.45      394.54     21.31 o 
 -10  -3   5     1932.58     2022.91     50.99 o 
  -9  -3   5      152.88      145.02      8.68 o 
  -8  -3   5     1371.16     1329.31     37.31 o 
  -7  -3   5     2416.84     2333.06     41.20 o 
  -6  -3   5      266.35      274.19     10.95 o 
  -5  -3   5      788.80      805.48     18.27 o 
  -4  -3   5     6585.09     7017.45     99.23 o 
  -3  -3   5     1633.38     1530.85     33.92 o 
  -2  -3   5      350.80      364.73     21.13 o 
  -1  -3   5     1571.21     1659.66     23.05 o 
   0  -3   5      945.29      994.47     18.82 o 
   1  -3   5       27.77       19.93      3.92 o 
   2  -3   5     2061.39     2184.08     30.06 o 
   3  -3   5     1827.00     1892.34     27.22 o 
   4  -3   5      333.76      335.81     10.68 o 
   5  -3   5     2713.47     2716.98     43.90 o 
   6  -3   5     2769.86     2808.31     59.06 o 
   7  -3   5      625.93      587.90     49.41 o 
   8  -3   5      611.22      622.21     28.52 o 
   9  -3   5      735.66      676.10     41.88 o 
  10  -3   5      241.16      238.46     16.41 o 
  11  -3   5      400.45      448.44     22.64 o 
  12  -3   5      605.88      601.08     27.19 o 
  13  -3   5      166.00      181.44     17.99 o 
 -13  -2   5       95.06       99.52     22.35 o 
 -12  -2   5     1269.16     1250.16     40.63 o 
 -11  -2   5      385.82      414.63     23.48 o 
 -10  -2   5      160.89      173.87     14.10 o 
  -9  -2   5     1652.01     1603.85     29.08 o 
  -8  -2   5      959.65      863.14     32.13 o 
  -7  -2   5     1146.78     1063.31     23.75 o 
  -6  -2   5      694.09      681.93     17.22 o 
  -5  -2   5      827.21      790.72     18.09 o 
  -4  -2   5      529.45      592.88     14.58 o 
  -3  -2   5     5217.22     5225.06     74.92 o 
  -2  -2   5     7030.44     7127.42     85.19 o 
  -1  -2   5     2534.54     2712.79     35.09 o 
   0  -2   5     3607.61     3882.67     48.49 o 
   1  -2   5     5437.09     6030.02     73.12 o 
   2  -2   5      647.48      648.82     12.24 o 
   3  -2   5     7504.92     8025.22     96.67 o 
   4  -2   5     3063.35     3072.64     47.61 o 
   5  -2   5      197.70      208.56      9.76 o 
   6  -2   5      596.89      580.95     29.79 o 
   7  -2   5     4565.25     4669.08    125.59 o 
   8  -2   5      208.58      228.65     27.40 o 
   9  -2   5      400.13      408.11     25.62 o 
  10  -2   5      162.13      172.56     14.29 o 
  11  -2   5      576.57      588.11     25.74 o 
  12  -2   5      121.35      142.54     14.75 o 
  13  -2   5      623.39      563.57     27.14 o 
 -13  -1   5      506.61      514.56     26.43 o 
 -12  -1   5       42.56       50.46     10.98 o 
 -11  -1   5      416.01      408.65     22.57 o 
 -10  -1   5     1568.46     1552.91     42.83 o 
  -9  -1   5      503.08      513.24     16.90 o 
  -8  -1   5      505.10      472.46     15.86 o 
  -7  -1   5      617.16      561.37     16.40 o 
  -6  -1   5      372.56      359.42     12.39 o 
  -5  -1   5       44.70       46.56      5.23 o 
  -4  -1   5     5013.03     5042.04     73.57 o 
  -3  -1   5     6131.51     6378.99     90.01 o 
  -2  -1   5      407.14      397.33      8.44 o 
  -1  -1   5      399.66      390.88      8.48 o 
   0  -1   5     2643.00     2784.82     36.11 o 
   1  -1   5      966.58      986.47     15.83 o 
   2  -1   5     4687.89     4802.13     59.59 o 
   3  -1   5     2009.81     2136.04     29.77 o 
   4  -1   5      470.99      440.61     10.13 o 
   5  -1   5     1287.96     1406.63     48.14 o 
   6  -1   5     2813.57     2851.45     66.89 o 
   7  -1   5      609.87      616.67     24.52 o 
   8  -1   5      546.08      518.74     20.84 o 
   9  -1   5      192.48      194.47     11.63 o 
  10  -1   5       92.09       79.50      8.94 o 
  11  -1   5      221.16      223.49     17.02 o 
  12  -1   5     2554.12     2594.70     64.76 o 
  13  -1   5      352.27      369.30     22.87 o 
 -13   0   5      185.33      202.47     17.81 o 
 -12   0   5      551.49      567.47     26.12 o 
 -11   0   5      321.17      303.33     30.89 o 
 -10   0   5       82.22       80.92     11.06 o 
  -9   0   5     1022.46     1005.11     25.00 o 
  -8   0   5     1276.95     1224.69     27.11 o 
  -7   0   5      401.09      352.80     17.81 o 
  -6   0   5       37.24       33.99      5.29 o 
  -5   0   5     1512.55     1490.25     22.65 o 
  -4   0   5      673.54      704.67     12.70 o 
  -3   0   5    12133.69    12455.63    146.16 o 
  -2   0   5     2601.12     2388.29     31.83 o 
  -1   0   5      539.42      494.92      9.84 o 
   0   0   5     3582.75     4014.91     50.12 o 
   3   0   5     4879.59     4953.04     61.76 o 
   4   0   5     2765.54     2727.02     36.94 o 
   5   0   5      116.52      135.83      8.60 o 
   6   0   5        0.18       -0.81      4.53 o 
   7   0   5     2246.46     2249.09     41.12 o 
   8   0   5       32.08       42.28      6.64 o 
   9   0   5       32.28       29.14      6.53 o 
  10   0   5      482.61      434.03     17.24 o 
  11   0   5     1196.14     1275.65     34.82 o 
  12   0   5        7.04       22.37      7.59 o 
  13   0   5      725.81      684.64     29.92 o 
 -13   1   5      512.14      544.72     27.09 o 
 -12   1   5       44.55       54.81     11.43 o 
 -11   1   5      431.52      425.99     22.02 o 
 -10   1   5     1535.57     1478.93     71.40 o 
  -9   1   5      496.87      511.87     26.89 o 
  -8   1   5      471.17      466.31     16.39 o 
  -7   1   5      540.03      518.71     20.32 o 
  -6   1   5      393.44      394.86     13.09 o 
  -5   1   5       38.11       42.02      3.72 o 
  -4   1   5     4963.00     5010.05     62.80 o 
  -3   1   5     6180.85     6351.39     77.44 o 
  -2   1   5      376.01      358.58      8.51 o 
  -1   1   5      477.15      455.13      9.85 o 
   0   1   5     2588.80     2742.32     42.38 o 
   1   1   5      980.01     1031.85     16.48 o 
   2   1   5     4850.88     5019.07     62.12 o 
   3   1   5     2044.88     2149.12     29.83 o 
   4   1   5      470.45      451.12     10.08 o 
   5   1   5     1283.73     1402.30     27.20 o 
   6   1   5     2806.70     2810.13     40.97 o 
   7   1   5      609.51      624.36     17.78 o 
   8   1   5      556.83      509.92     16.86 o 
   9   1   5      195.14      193.83     11.38 o 
  10   1   5       99.12       89.65      9.10 o 
  11   1   5      242.27      252.35     14.11 o 
  12   1   5     2547.22     2624.46     53.21 o 
  13   1   5      327.41      333.75     15.21 o 
 -13   2   5      110.31       96.58     14.26 o 
 -12   2   5     1297.05     1244.43     40.81 o 
 -11   2   5      413.73      450.98     52.07 o 
 -10   2   5      168.64      160.55     23.23 o 
  -9   2   5     1576.81     1525.67     39.70 o 
  -8   2   5      928.30      877.72     22.52 o 
  -7   2   5     1154.15     1073.09     25.62 o 
  -6   2   5      656.01      642.33     13.87 o 
  -5   2   5      787.82      731.66     14.32 o 
  -4   2   5      528.62      561.74     19.80 o 
  -3   2   5     5111.92     5084.16     63.38 o 
  -2   2   5     6913.15     7018.08     84.79 o 
  -1   2   5     2488.38     2663.55     35.24 o 
   0   2   5     3751.88     4054.17     50.92 o 
   1   2   5     5398.51     5977.63     72.78 o 
   2   2   5      631.18      607.85     13.83 o 
   3   2   5     7559.66     8102.36     97.45 o 
   4   2   5     3052.53     2967.63     39.59 o 
   5   2   5      153.73      166.41      9.08 o 
   6   2   5      562.38      539.88     13.56 o 
   7   2   5     4542.02     4420.93    109.49 o 
   8   2   5      207.60      208.15     12.29 o 
   9   2   5      372.81      380.60     13.37 o 
  10   2   5      188.60      184.62     10.23 o 
  11   2   5      592.78      571.75     17.73 o 
  12   2   5      128.03      147.47     10.48 o 
  13   2   5      590.90      622.05     23.96 o 
 -13   3   5      197.14      174.42     24.94 o 
 -12   3   5      149.01      150.97     15.55 o 
 -11   3   5      433.45      429.62     22.11 o 
 -10   3   5     1884.54     1912.52     72.01 o 
  -9   3   5      155.80      148.46     12.45 o 
  -8   3   5     1321.56     1257.89     34.24 o 
  -7   3   5     2388.89     2171.17    111.20 o 
  -6   3   5      294.92      291.21      9.56 o 
  -5   3   5      825.68      818.28     15.77 o 
  -4   3   5     6430.75     6749.58     83.26 o 
  -3   3   5     1688.71     1617.17     25.50 o 
  -2   3   5      313.09      328.31     10.85 o 
  -1   3   5     1732.03     1821.13     25.98 o 
   0   3   5     1014.28     1057.70     17.02 o 
   1   3   5       33.02       25.14      3.29 o 
   2   3   5     2094.00     2240.55     30.81 o 
   3   3   5     1871.58     1944.29     27.60 o 
   4   3   5      338.87      342.01      7.86 o 
   5   3   5     2832.26     2818.33     39.77 o 
   6   3   5     2817.94     2920.63     42.09 o 
   7   3   5      658.06      676.35     34.65 o 
   8   3   5      604.86      598.38     15.80 o 
   9   3   5      745.91      687.46     20.39 o 
  10   3   5      248.60      230.84     13.39 o 
  11   3   5      415.03      439.11     15.52 o 
  12   3   5      604.56      598.12     22.42 o 
  13   3   5      164.42      169.89     13.55 o 
 -13   4   5       60.19       53.35     12.11 o 
 -12   4   5      508.51      500.57     61.21 o 
 -11   4   5      473.02      460.35     40.32 o 
 -10   4   5      255.82      288.62     27.11 o 
  -9   4   5     1167.85     1076.63     68.77 o 
  -8   4   5     2032.39     2060.89     48.51 o 
  -7   4   5      217.41      191.08      8.77 o 
  -6   4   5     2271.81     2308.59     34.61 o 
  -5   4   5     1986.75     2046.03     30.75 o 
  -4   4   5     2852.63     2927.66     40.28 o 
  -3   4   5     2437.87     2370.31     40.32 o 
  -2   4   5     2357.97     2152.23     34.62 o 
  -1   4   5      183.88      179.38      7.52 o 
   0   4   5      605.72      599.23     13.45 o 
   1   4   5     2688.53     2862.47     43.75 o 
   2   4   5      866.58      846.23     25.25 o 
   4   4   5     3202.83     3166.88     37.59 o 
   5   4   5     2393.49     2520.25     36.33 o 
   6   4   5      143.20      126.23      6.96 o 
   7   4   5     3459.40     3646.53     51.69 o 
   8   4   5      108.67      113.41     11.63 o 
   9   4   5      545.91      504.33     15.23 o 
  10   4   5      634.89      615.80     17.53 o 
  11   4   5      211.02      196.61     19.99 o 
  12   4   5       64.47       61.50      9.33 o 
 -13   5   5      155.23      151.71     29.03 o 
 -12   5   5       89.67       74.45     12.68 o 
 -11   5   5      568.81      540.98     29.72 o 
 -10   5   5     1348.40     1311.87     57.29 o 
  -9   5   5      540.46      576.36     23.17 o 
  -8   5   5      254.48      234.72     15.15 o 
  -7   5   5     2525.73     2447.63     43.01 o 
  -6   5   5       40.81       50.79      5.07 o 
  -5   5   5     2506.25     2516.04     42.03 o 
  -4   5   5     3469.55     3509.57     54.21 o 
  -3   5   5     2571.43     2641.22     42.05 o 
  -2   5   5      394.20      359.93     10.59 o 
  -1   5   5     1003.49      882.04     17.68 o 
   0   5   5      262.71      221.16      8.72 o 
   1   5   5       72.95       92.42      5.61 o 
   2   5   5     2093.56     2142.33     34.65 o 
   3   5   5     3830.24     4159.16     53.09 o 
   4   5   5       75.20       82.94      4.99 o 
   5   5   5     5088.81     5118.99     66.05 o 
   6   5   5     1044.94     1074.27     20.34 o 
   7   5   5       82.07       78.21      6.78 o 
   8   5   5     1156.31     1142.35     29.27 o 
   9   5   5      298.66      301.34     14.38 o 
  10   5   5       81.85       70.75     10.88 o 
  11   5   5      669.50      672.35     23.04 o 
  12   5   5      569.65      555.57     21.76 o 
 -13   6   5      146.56      160.66     28.35 o 
 -12   6   5      839.07      855.38     39.66 o 
 -11   6   5     1352.58     1302.16     82.25 o 
 -10   6   5       20.03       12.22      7.62 o 
  -9   6   5      143.94      139.55     12.69 o 
  -8   6   5      582.88      572.45     22.72 o 
  -7   6   5        6.86        1.78      4.53 o 
  -6   6   5      659.12      653.85     21.44 o 
  -5   6   5     1679.43     1701.47     31.50 o 
  -4   6   5      613.31      591.19     15.27 o 
  -3   6   5     1513.45     1510.66     22.59 o 
  -2   6   5     5161.77     5227.21     75.88 o 
  -1   6   5     4220.48     4505.79     65.82 o 
   0   6   5      919.88      950.11     18.63 o 
   1   6   5     3321.43     3328.36     50.15 o 
   2   6   5      413.27      425.51     13.63 o 
   3   6   5      504.11      502.82     35.04 o 
   4   6   5     4264.35     4148.04     53.87 o 
   5   6   5     2494.71     2456.14     35.64 o 
   6   6   5      597.24      570.97     13.78 o 
   7   6   5     1435.82     1476.91     31.53 o 
   8   6   5      332.77      336.78     14.38 o 
   9   6   5       26.37       30.51      6.75 o 
  10   6   5      790.95      724.19     23.02 o 
  11   6   5      420.41      431.72     18.60 o 
  12   6   5      238.55      252.17     15.47 o 
 -12   7   5      334.50      326.71     21.63 o 
 -11   7   5      945.62      947.36     34.12 o 
 -10   7   5      524.42      528.34     23.54 o 
  -9   7   5      168.86      162.14     13.67 o 
  -8   7   5      905.38      862.10     27.51 o 
  -7   7   5     1645.60     1568.64     39.26 o 
  -6   7   5      695.20      612.76     28.69 o 
  -5   7   5     1828.22     1851.79     42.34 o 
  -4   7   5     1309.80     1277.02     45.78 o 
  -3   7   5     3213.84     3436.24     45.39 o 
  -2   7   5      156.43      116.53     11.16 o 
  -1   7   5     4629.33     4502.45     66.17 o 
   0   7   5     4725.24     4774.84     91.66 o 
   1   7   5     1291.60     1382.68     38.46 o 
   2   7   5     2686.74     2741.53     42.67 o 
   3   7   5     1498.80     1532.06     22.94 o 
   4   7   5        0.16        4.31      2.79 o 
   5   7   5     2180.23     2201.80     39.31 o 
   6   7   5     1557.31     1615.64     38.99 o 
   7   7   5      157.89      155.26      9.96 o 
   8   7   5      147.16      119.77     10.30 o 
   9   7   5      248.29      255.13     13.69 o 
  10   7   5      570.97      548.88     20.18 o 
  11   7   5      506.21      495.42     19.87 o 
  12   7   5      808.14      809.41     26.80 o 
 -12   8   5      796.33      821.49     33.07 o 
 -11   8   5      515.33      531.61     37.83 o 
 -10   8   5      528.51      527.64     24.01 o 
  -9   8   5      847.20      814.83     29.18 o 
  -8   8   5      217.77      193.93     13.89 o 
  -7   8   5      547.93      502.78     20.49 o 
  -6   8   5      500.82      454.59     24.38 o 
  -5   8   5      538.48      529.92     19.68 o 
  -4   8   5      168.28      142.51     10.61 o 
  -3   8   5     1201.74     1227.81     20.26 o 
  -2   8   5     3956.57     4037.14     52.44 o 
  -1   8   5     1180.16     1050.27     20.81 o 
   0   8   5     3111.34     3208.12     49.75 o 
   1   8   5     2104.27     2059.26     78.42 o 
   2   8   5      145.89      157.54      8.36 o 
   3   8   5     1086.55     1017.80     33.97 o 
   4   8   5     3723.90     3728.39     58.91 o 
   5   8   5      891.47      844.09     69.23 o 
   6   8   5      726.02      700.47     19.40 o 
   7   8   5       25.06       14.51      5.61 o 
   8   8   5      529.70      522.94     18.26 o 
   9   8   5      393.56      384.67     16.46 o 
  10   8   5      891.08      887.17     26.38 o 
  11   8   5      811.04      812.12     26.14 o 
  12   8   5      256.47      290.67     28.19 o 
 -12   9   5       44.12       56.18     11.72 o 
 -11   9   5     1238.06     1302.85     62.06 o 
 -10   9   5      661.65      645.42     27.05 o 
  -9   9   5       58.91       60.50     15.89 o 
  -8   9   5       67.71       57.05      9.73 o 
  -7   9   5     2279.06     2253.42     74.23 o 
  -6   9   5      491.04      473.80     36.96 o 
  -5   9   5      684.57      621.31     35.08 o 
  -4   9   5     1208.78     1205.69     32.19 o 
  -3   9   5     2097.91     2126.15     36.72 o 
  -2   9   5        2.72        4.15      5.29 o 
  -1   9   5     3378.95     3266.86     65.74 o 
   0   9   5     1643.84     1492.36    117.35 o 
   1   9   5     1960.79     2001.56     84.91 o 
   2   9   5     1528.86     1442.64     36.13 o 
   3   9   5     1032.56     1069.41     30.43 o 
   4   9   5     1970.39     1884.23     34.57 o 
   5   9   5     1384.90     1403.01     50.29 o 
   6   9   5      190.21      200.62     12.23 o 
   7   9   5      529.17      515.91     17.46 o 
   8   9   5      691.85      687.15     21.18 o 
   9   9   5      883.08      842.31     24.72 o 
  10   9   5       59.30       61.03      9.26 o 
  11   9   5      390.85      392.22     18.25 o 
  12   9   5      452.64      456.18     20.00 o 
 -12  10   5      860.11      882.74     51.78 o 
 -11  10   5      459.91      471.79     37.39 o 
 -10  10   5      113.05      107.36     23.94 o 
  -9  10   5      192.56      194.28     24.04 o 
  -8  10   5      817.79      759.99     27.45 o 
  -7  10   5      418.57      429.50     30.69 o 
  -6  10   5     1840.11     1689.20     42.65 o 
  -5  10   5      686.96      651.65     40.44 o 
  -4  10   5     1110.85      966.90     28.82 o 
  -3  10   5      656.86      639.26     40.25 o 
  -2  10   5     1993.15     1982.89     35.71 o 
  -1  10   5     1121.37     1079.73     31.52 o 
   0  10   5      932.82      850.67     25.89 o 
   1  10   5      794.58      799.25     25.08 o 
   2  10   5      194.78      191.61     20.11 o 
   3  10   5     2243.95     2154.51     82.83 o 
   4  10   5     2342.90     2296.19     63.77 o 
   5  10   5     2116.71     2137.29     57.21 o 
   6  10   5      711.19      690.48     25.92 o 
   7  10   5     1468.44     1453.97     41.39 o 
   8  10   5      590.37      566.88     24.82 o 
   9  10   5       42.64       41.92     10.22 o 
  10  10   5      883.69      828.22     32.44 o 
  11  10   5      249.40      257.00     19.46 o 
 -11  11   5       66.57       84.25     19.99 o 
 -10  11   5      963.70     1058.45     54.41 o 
  -9  11   5      191.52      180.13     15.17 o 
  -8  11   5       29.13       25.35     14.31 o 
  -7  11   5     2154.31     2120.35     51.96 o 
  -6  11   5      961.11      913.16     38.30 o 
  -5  11   5      551.00      479.62     20.68 o 
  -4  11   5     2389.32     2416.11     54.63 o 
  -3  11   5      929.19      820.75     27.67 o 
  -2  11   5      418.85      397.25     13.58 o 
  -1  11   5     1231.97     1138.76     61.33 o 
   0  11   5     1297.68     1264.43     34.20 o 
   1  11   5       19.00       17.09     11.94 o 
   2  11   5      418.62      374.39     18.07 o 
   3  11   5     3277.19     2909.45    170.05 o 
   4  11   5      417.39      403.13     31.54 o 
   5  11   5     3085.21     3139.19    114.23 o 
   6  11   5     1177.52     1127.50     55.97 o 
   7  11   5       73.63       75.54     11.18 o 
   8  11   5      358.46      378.91     27.81 o 
   9  11   5     1009.51     1032.45     35.92 o 
  10  11   5       16.87       24.06      9.38 o 
  11  11   5      840.57      892.69     38.78 o 
 -11  12   5      526.38      485.25     38.22 o 
 -10  12   5      201.96      222.95     27.06 o 
  -9  12   5      374.72      381.36     21.48 o 
  -8  12   5     1403.08     1371.00     44.02 o 
  -7  12   5       13.71       13.31      8.00 o 
  -6  12   5      954.39      954.80     31.41 o 
  -5  12   5      494.42      455.90     20.86 o 
  -4  12   5      452.83      439.37     20.00 o 
  -3  12   5     1221.20     1101.78    144.46 o 
  -2  12   5      881.21      792.24     51.28 o 
  -1  12   5      881.42      852.45     21.48 o 
   0  12   5     3931.17     3799.59     77.33 o 
   1  12   5      871.24      859.12     27.86 o 
   2  12   5     1625.71     1508.51     78.69 o 
   3  12   5      847.72      769.08     26.62 o 
   4  12   5     2775.23     2640.64     60.12 o 
   5  12   5      805.27      782.59     28.18 o 
   6  12   5      116.79      122.85     12.89 o 
   7  12   5     1014.89     1040.86     61.92 o 
   8  12   5      417.04      429.12     31.84 o 
   9  12   5      524.19      490.09     24.94 o 
  10  12   5      763.19      759.04     31.85 o 
  11  12   5      104.47       93.68     14.07 o 
 -11  13   5      185.70      181.80     26.52 o 
 -10  13   5      363.48      333.19     31.64 o 
  -9  13   5      502.34      524.97     25.05 o 
  -8  13   5      236.17      252.97     17.55 o 
  -7  13   5     1103.00     1076.94     34.98 o 
  -6  13   5      738.17      671.21     26.27 o 
  -5  13   5      529.63      523.60     22.68 o 
  -4  13   5     1538.06     1502.40     40.78 o 
  -3  13   5       42.66       52.78      9.33 o 
  -2  13   5      293.35      272.85     18.54 o 
  -1  13   5      858.52      843.61     21.99 o 
   0  13   5     2509.33     2537.94     82.35 o 
   1  13   5      631.42      621.12     24.19 o 
   2  13   5     1254.94     1154.37     43.85 o 
   3  13   5      944.53      841.71     28.60 o 
   4  13   5      120.38      101.71     13.80 o 
   5  13   5      764.34      772.05     28.26 o 
   6  13   5     1578.67     1556.86     52.41 o 
   7  13   5      247.65      262.99     17.93 o 
   8  13   5      988.43     1028.89     51.00 o 
   9  13   5      226.29      245.66     18.68 o 
  10  13   5      473.08      455.47     44.85 o 
 -10  14   5      251.50      239.09     28.37 o 
  -9  14   5      378.64      384.74     49.14 o 
  -8  14   5      538.06      523.83     25.10 o 
  -7  14   5       85.34       74.22     11.68 o 
  -6  14   5      450.51      391.38     20.99 o 
  -5  14   5      747.47      673.40     26.48 o 
  -4  14   5      113.62      109.02     16.87 o 
  -3  14   5     1565.37     1492.79     41.14 o 
  -2  14   5      467.27      440.45     15.83 o 
  -1  14   5       13.29        6.51      5.57 o 
   0  14   5     2436.04     2304.13     54.02 o 
   1  14   5      591.06      570.37     23.41 o 
   2  14   5      670.89      630.55     30.06 o 
   3  14   5      504.50      475.38     60.41 o 
   4  14   5     1192.78     1153.16     35.61 o 
   5  14   5      150.44      152.49     14.01 o 
   6  14   5       92.28       76.06     11.65 o 
   7  14   5     1172.28     1188.01     38.72 o 
   8  14   5      429.02      387.30     34.59 o 
   9  14   5      141.73      136.39     25.06 o 
  10  14   5      406.28      412.17     24.29 o 
 -10  15   5      307.43      348.20     32.67 o 
  -9  15   5      142.67      157.64     16.24 o 
  -8  15   5      428.60      388.62     30.54 o 
  -7  15   5      434.95      446.11     43.32 o 
  -6  15   5      356.42      351.36     20.42 o 
  -5  15   5      380.33      367.16     21.55 o 
  -4  15   5     1590.58     1638.87     88.90 o 
  -3  15   5     1348.11     1313.99     38.83 o 
  -2  15   5       88.03       84.02     13.11 o 
  -1  15   5      879.11      874.71     23.57 o 
   0  15   5      949.21      927.32     24.49 o 
   1  15   5      164.39      169.36     22.09 o 
   2  15   5     1404.78     1370.71     39.46 o 
   3  15   5      272.10      275.12     23.99 o 
   4  15   5      570.15      534.36     23.93 o 
   5  15   5      305.93      266.66     17.87 o 
   6  15   5      306.39      262.09     18.28 o 
   7  15   5      251.47      264.16     27.86 o 
   8  15   5      476.69      501.23     27.40 o 
   9  15   5      542.84      552.52     27.31 o 
  -9  16   5      331.30      351.09     22.27 o 
  -8  16   5      332.12      358.33     22.22 o 
  -7  16   5       26.03       15.46      9.44 o 
  -6  16   5      115.18      106.48     13.51 o 
  -5  16   5     1270.65     1208.27     38.46 o 
  -4  16   5      384.05      393.13     21.31 o 
  -3  16   5      138.57       97.08     12.49 o 
  -2  16   5      762.78      760.01     28.68 o 
  -1  16   5       10.10       19.98      6.63 o 
   0  16   5     1410.48     1374.03     32.04 o 
   1  16   5     2515.88     2461.33     59.19 o 
   2  16   5      109.87      110.20     12.56 o 
   3  16   5      953.71      827.82     62.48 o 
   4  16   5      252.31      268.89     17.90 o 
   5  16   5       35.75       27.03      8.43 o 
   6  16   5       26.26       38.94     10.70 o 
   7  16   5      944.28      941.12     35.07 o 
   8  16   5      342.47      343.37     47.32 o 
   9  16   5       91.50      101.51     14.47 o 
  -9  17   5       10.42       14.21      9.76 o 
  -8  17   5      277.02      288.85     39.47 o 
  -7  17   5      548.33      521.74     33.86 o 
  -6  17   5      312.58      326.96     20.82 o 
  -5  17   5       66.34       67.87     15.19 o 
  -4  17   5     1008.88     1044.59     35.64 o 
  -3  17   5      383.30      371.60     21.05 o 
  -2  17   5      266.85      244.19     17.22 o 
  -1  17   5      554.88      546.13     19.67 o 
   0  17   5     1025.80      946.22     26.07 o 
   1  17   5       80.59       66.99      9.02 o 
   2  17   5      858.75      805.92     30.16 o 
   3  17   5      441.52      394.73     21.22 o 
   4  17   5       70.50       78.36     14.80 o 
   5  17   5      132.48      124.16     13.98 o 
   6  17   5      245.19      227.95     18.11 o 
   7  17   5       98.80      120.46     30.33 o 
   8  17   5      700.30      766.89     32.79 o 
  -8  18   5      520.86      500.20     26.65 o 
  -7  18   5      165.55      170.37     17.04 o 
  -6  18   5      429.91      411.43     27.74 o 
  -5  18   5      849.43      836.86     68.50 o 
  -4  18   5        7.68        1.73      8.63 o 
  -3  18   5      658.38      626.58     27.41 o 
  -2  18   5      359.66      345.18     20.89 o 
  -1  18   5       94.27      101.35     10.43 o 
   0  18   5      485.78      483.21     18.56 o 
   1  18   5     1599.08     1588.84     36.97 o 
   2  18   5     1177.19     1123.89     34.74 o 
   3  18   5       81.20       87.01     12.62 o 
   4  18   5      266.04      259.69     18.37 o 
   5  18   5       21.26       18.19      8.99 o 
   6  18   5       42.36       67.39     12.35 o 
   7  18   5      809.59      815.93     54.99 o 
   8  18   5      326.36      336.52     33.59 o 
  -7  19   5      964.11      986.69     37.71 o 
  -6  19   5      114.85      113.07     15.21 o 
  -5  19   5      171.05      173.51     17.41 o 
  -4  19   5      955.58      932.57     35.11 o 
  -3  19   5       99.69      115.76     14.56 o 
  -2  19   5      422.88      389.80     22.13 o 
  -1  19   5      563.23      536.53     32.98 o 
   0  19   5      449.64      466.25     19.00 o 
   1  19   5       82.60       98.66     10.97 o 
   2  19   5      442.47      452.12     19.14 o 
   3  19   5      687.48      667.86     28.49 o 
   4  19   5       42.44       35.51     10.53 o 
   5  19   5      370.80      376.10     22.40 o 
   6  19   5      440.25      429.53     24.22 o 
   7  19   5        5.99       15.48      9.13 o 
  -6  20   5      582.48      574.66     28.92 o 
  -5  20   5      594.13      576.76     28.53 o 
  -4  20   5       48.72       58.61     12.59 o 
  -3  20   5      498.40      521.24     44.05 o 
  -2  20   5      131.21      130.28     15.37 o 
  -1  20   5       24.14       34.23     10.59 o 
   0  20   5      347.36      332.66     17.96 o 
   1  20   5      441.82      439.46     19.04 o 
   2  20   5      438.18      461.31     19.70 o 
   3  20   5      113.17      106.76     11.73 o 
   4  20   5      924.12      857.61     42.88 o 
   5  20   5      312.54      328.30     41.22 o 
   6  20   5      177.11      193.29     21.65 o 
  -5  21   5      152.76      146.69     21.21 o 
  -4  21   5      325.12      311.11     22.12 o 
  -3  21   5      176.09      158.87     17.16 o 
  -2  21   5      121.61      118.88     15.16 o 
  -1  21   5      514.67      589.17     28.86 o 
   0  21   5      168.01      176.36     13.69 o 
   1  21   5       26.25       26.39      8.45 o 
   2  21   5       87.75      112.27     17.45 o 
   3  21   5      151.96      144.65     13.48 o 
   4  21   5      370.07      344.76     26.69 o 
   5  21   5       84.24       58.58     22.74 o 
  -4  22   5      170.74      177.23     18.31 o 
  -3  22   5       87.46      102.47     15.28 o 
  -2  22   5      406.02      412.95     24.60 o 
  -1  22   5       39.34       42.70     12.26 o 
   0  22   5      623.43      675.02     30.78 o 
   1  22   5      711.84      726.52     25.73 o 
   2  22   5        2.55        8.15      7.45 o 
   3  22   5       87.70       81.63     11.24 o 
   0  23   5      444.45      442.35     38.61 o 
  -2 -22   6       10.37       13.19      9.64 o 
  -1 -22   6      501.56      560.96     28.63 o 
   0 -22   6      270.94      285.70     37.22 o 
   1 -22   6      183.77      196.77     27.62 o 
   2 -22   6      410.40      417.43     24.88 o 
  -4 -21   6      165.24      151.54     17.16 o 
  -3 -21   6      645.90      680.87     31.34 o 
  -2 -21   6      588.30      574.73     28.79 o 
  -1 -21   6       85.34       95.56     14.50 o 
   0 -21   6       89.42       96.56     14.30 o 
   1 -21   6       67.93       69.90     12.91 o 
   2 -21   6       32.39       54.74     11.93 o 
   3 -21   6      201.96      208.26     18.51 o 
   4 -21   6      308.17      324.17     32.62 o 
  -6 -20   6       17.71       28.68     11.55 o 
  -5 -20   6      210.31      250.86     22.84 o 
  -4 -20   6      458.85      487.69     26.25 o 
  -3 -20   6      454.56      489.80     26.30 o 
  -2 -20   6      211.35      233.66     26.84 o 
  -1 -20   6      416.85      424.25     24.15 o 
   0 -20   6       61.95       60.28     12.02 o 
   1 -20   6        6.94        1.10     10.75 o 
   2 -20   6      256.30      276.12     19.54 o 
   3 -20   6      572.74      615.13     60.87 o 
   4 -20   6       42.64       48.04     11.61 o 
   5 -20   6      513.58      559.45     22.76 o 
  -7 -19   6       95.27       94.54     14.83 o 
  -6 -19   6      443.86      431.17     25.09 o 
  -5 -19   6       52.45       58.48     12.37 o 
  -4 -19   6       92.69      101.66     14.27 o 
  -3 -19   6      977.08     1062.66     39.61 o 
  -2 -19   6      405.16      439.37     29.45 o 
  -1 -19   6       25.80       22.62      9.35 o 
   0 -19   6       13.30       32.95      9.92 o 
   1 -19   6      278.04      285.39     19.53 o 
   2 -19   6       86.63      106.85     13.37 o 
   3 -19   6      485.95      531.71     18.76 o 
   4 -19   6     1591.68     1761.73     44.11 o 
   5 -19   6      372.04      386.49     18.79 o 
   6 -19   6      241.45      281.81     16.93 o 
  -7 -18   6      442.71      450.96     25.33 o 
  -6 -18   6      107.60      128.65     15.31 o 
  -5 -18   6      133.40      124.86     15.11 o 
  -4 -18   6      757.52      758.75     31.04 o 
  -3 -18   6       84.12       88.94     13.62 o 
  -2 -18   6      440.67      391.55     24.08 o 
  -1 -18   6      340.89      328.62     20.48 o 
   0 -18   6      254.56      270.28     20.84 o 
   1 -18   6      391.02      382.27     19.51 o 
   2 -18   6      814.40      869.94     22.10 o 
   3 -18   6      541.14      556.35     17.67 o 
   4 -18   6       46.08       52.25      9.45 o 
   5 -18   6     1189.37     1253.09     33.35 o 
   6 -18   6      610.58      698.78     24.73 o 
   7 -18   6      126.72      126.45     15.30 o 
  -8 -17   6      220.39      197.29     25.08 o 
  -7 -17   6      139.84      154.74     15.86 o 
  -6 -17   6      169.76      156.14     15.79 o 
  -5 -17   6      456.65      463.24     30.42 o 
  -4 -17   6      268.61      275.74     29.84 o 
  -3 -17   6      657.38      720.41     31.74 o 
  -2 -17   6     1199.86     1195.47     38.59 o 
  -1 -17   6      115.34      113.55     11.18 o 
   0 -17   6      157.65      164.79     13.64 o 
   1 -17   6      871.25      803.93     23.84 o 
   2 -17   6        5.02        7.08      4.95 o 
   3 -17   6     1090.20     1135.89     25.46 o 
   4 -17   6      717.97      765.00     25.42 o 
   5 -17   6       19.47       29.25      7.80 o 
   6 -17   6       11.15       11.08      6.92 o 
   7 -17   6      618.01      659.49     29.72 o 
   8 -17   6      572.79      607.12     29.07 o 
  -9 -16   6       89.41       80.69     20.23 o 
  -8 -16   6      167.08      177.61     16.65 o 
  -7 -16   6      388.86      344.08     38.95 o 
  -6 -16   6        4.67       -7.00      7.00 o 
  -5 -16   6        2.68        7.98      7.89 o 
  -4 -16   6      692.62      680.53     27.94 o 
  -3 -16   6      919.99      936.13     72.13 o 
  -2 -16   6      327.14      306.34     15.13 o 
  -1 -16   6      563.47      532.29     18.84 o 
   0 -16   6      614.44      578.49     19.72 o 
   1 -16   6      195.40      190.99     10.23 o 
   2 -16   6     1031.22     1015.63     23.09 o 
   3 -16   6      321.36      309.09     21.11 o 
   4 -16   6      193.34      190.78     18.32 o 
   5 -16   6      462.22      463.39     18.71 o 
   6 -16   6      101.86      118.39     11.17 o 
   7 -16   6      302.66      331.58     53.07 o 
   8 -16   6      350.20      380.40     30.03 o 
  -9 -15   6      652.41      675.88     43.39 o 
  -8 -15   6      313.40      330.83     20.96 o 
  -7 -15   6       80.13       82.25     12.38 o 
  -6 -15   6      460.67      456.47     23.07 o 
  -5 -15   6      334.39      315.29     19.37 o 
  -4 -15   6      256.11      261.90     20.45 o 
  -3 -15   6      880.05      904.78     24.83 o 
  -2 -15   6     2934.46     3011.74     54.46 o 
  -1 -15   6      256.34      270.06     13.63 o 
   0 -15   6      134.12      124.47     11.39 o 
   1 -15   6     1151.41     1138.02     23.96 o 
   2 -15   6      616.39      597.16     16.87 o 
   3 -15   6      661.26      647.09     17.67 o 
   4 -15   6      408.79      435.16     14.65 o 
   5 -15   6       78.25       77.94      9.98 o 
   6 -15   6      121.65      130.47     11.32 o 
   7 -15   6      602.63      604.00     27.39 o 
   8 -15   6      166.61      167.62     16.42 o 
   9 -15   6      148.18      169.13     16.81 o 
 -10 -14   6      470.57      576.02     27.62 o 
  -9 -14   6      271.26      294.92     35.88 o 
  -8 -14   6      475.81      527.14     25.30 o 
  -7 -14   6      881.52      848.48     63.60 o 
  -6 -14   6        0.97        2.11      7.17 o 
  -5 -14   6      257.44      254.43     29.03 o 
  -4 -14   6     1532.69     1485.80     33.33 o 
  -3 -14   6      572.88      540.26     18.55 o 
  -2 -14   6      836.42      742.15     33.17 o 
  -1 -14   6     1228.92     1186.31     28.21 o 
   0 -14   6     1311.20     1286.92     25.18 o 
   1 -14   6      514.62      466.03     14.22 o 
   2 -14   6     1602.32     1593.91     29.28 o 
   3 -14   6      957.70      985.37     45.66 o 
   4 -14   6      388.47      392.64     16.28 o 
   5 -14   6      320.68      328.71     15.25 o 
   6 -14   6      818.84      835.94     24.90 o 
   7 -14   6       91.69      104.25     13.15 o 
   8 -14   6      794.64      818.54     32.52 o 
   9 -14   6      123.70      101.86     14.18 o 
  10 -14   6      125.91      165.81     24.28 o 
 -10 -13   6       75.26       65.48     17.21 o 
  -9 -13   6      602.62      583.18     26.40 o 
  -8 -13   6      819.03      820.10     24.62 o 
  -7 -13   6      215.88      221.31     15.64 o 
  -6 -13   6     1456.04     1498.80     40.63 o 
  -5 -13   6      422.95      410.88     16.37 o 
  -4 -13   6        8.67        3.72      5.66 o 
  -3 -13   6     1116.56     1080.73     26.41 o 
  -2 -13   6     2567.07     2496.07     70.30 o 
  -1 -13   6     2394.13     2226.65    114.44 o 
   0 -13   6      500.42      493.62     22.50 o 
   1 -13   6      868.59      868.86     19.44 o 
   2 -13   6     1118.38     1069.37     46.87 o 
   3 -13   6     1668.53     1626.03     29.58 o 
   4 -13   6     1469.36     1498.60     28.03 o 
   5 -13   6      727.37      706.80     21.81 o 
   6 -13   6      316.95      332.99     15.43 o 
   7 -13   6     1105.49     1134.25     37.28 o 
   8 -13   6      120.92      121.43     13.91 o 
   9 -13   6      443.31      446.83     23.97 o 
  10 -13   6      500.55      527.31     27.34 o 
 -11 -12   6      326.56      393.88     32.32 o 
 -10 -12   6     1066.93     1077.37     51.87 o 
  -9 -12   6      250.76      258.33     18.27 o 
  -8 -12   6      634.26      622.11     27.90 o 
  -7 -12   6      999.61     1029.48     22.99 o 
  -6 -12   6        1.46        3.15      4.59 o 
  -5 -12   6      781.89      754.40     18.17 o 
  -4 -12   6      962.07      971.69     28.65 o 
  -3 -12   6      273.83      269.53     13.05 o 
  -2 -12   6      267.80      293.02     13.27 o 
  -1 -12   6      183.60      171.00      9.25 o 
   0 -12   6     1899.39     1836.88     35.22 o 
   1 -12   6      126.47      116.99     11.42 o 
   2 -12   6      772.21      778.37     17.95 o 
   3 -12   6     1209.49     1156.32     27.80 o 
   4 -12   6      343.70      362.18     13.02 o 
   5 -12   6     1835.33     1824.38     37.70 o 
   6 -12   6     1655.96     1688.35     45.83 o 
   7 -12   6       33.11       33.63      9.85 o 
   8 -12   6      882.48      893.11     33.00 o 
   9 -12   6      115.39      111.91     13.62 o 
  10 -12   6      151.06      152.86     17.43 o 
 -11 -11   6      378.97      389.69     31.74 o 
 -10 -11   6      123.05      125.79     23.84 o 
  -9 -11   6      681.28      753.24     28.41 o 
  -8 -11   6      804.44      810.00     20.24 o 
  -7 -11   6       60.89       68.81      7.19 o 
  -6 -11   6     1662.04     1616.87     29.33 o 
  -5 -11   6     1079.83     1042.56     29.15 o 
  -4 -11   6       19.99       25.20      4.92 o 
  -3 -11   6     1494.55     1526.79     41.03 o 
  -2 -11   6      559.12      582.51     17.79 o 
  -1 -11   6      583.51      531.27     13.81 o 
   0 -11   6      770.39      717.67     16.40 o 
   1 -11   6      949.32      956.14     23.67 o 
   2 -11   6      374.01      335.70     12.12 o 
   3 -11   6       36.09       25.65      4.79 o 
   4 -11   6     1006.83     1005.93     20.79 o 
   5 -11   6      993.71      977.72     27.00 o 
   6 -11   6      744.63      677.11     25.85 o 
   7 -11   6      860.41      815.55     29.79 o 
   8 -11   6      102.49      105.06     18.36 o 
   9 -11   6      436.73      426.34     30.74 o 
  10 -11   6      794.05      783.03     32.35 o 
  11 -11   6      141.88      123.03     15.51 o 
 -11 -10   6      389.74      365.67     21.55 o 
 -10 -10   6      764.43      810.52     30.52 o 
  -9 -10   6        7.12        8.03      6.05 o 
  -8 -10   6      194.38      201.21     10.38 o 
  -7 -10   6     1001.38      978.94     27.95 o 
  -6 -10   6      336.20      352.97     14.59 o 
  -5 -10   6      836.62      830.18     21.62 o 
  -4 -10   6     1794.68     1707.58     28.88 o 
  -3 -10   6      279.10      277.18     16.63 o 
  -2 -10   6      430.21      489.16     27.99 o 
  -1 -10   6     1692.79     1703.37     41.40 o 
   0 -10   6     2628.61     2667.52     39.42 o 
   1 -10   6      322.46      300.74     10.24 o 
   2 -10   6     1193.07     1096.91     33.44 o 
   3 -10   6       85.50       84.33      6.32 o 
   4 -10   6      273.26      250.40      9.88 o 
   5 -10   6     2275.66     2285.91     42.90 o 
   6 -10   6      588.76      650.93     25.13 o 
   7 -10   6        8.66       18.85      7.77 o 
   8 -10   6      510.77      499.16     23.67 o 
   9 -10   6      886.95      864.27     49.73 o 
  10 -10   6       40.41       34.34      9.76 o 
  11 -10   6      603.40      590.60     28.40 o 
 -12  -9   6      456.79      472.87     35.88 o 
 -11  -9   6      203.97      227.00     19.48 o 
 -10  -9   6      523.99      569.72     25.25 o 
  -9  -9   6      751.28      750.88     22.37 o 
  -8  -9   6       79.41       87.33      8.76 o 
  -7  -9   6        6.73        6.22      4.76 o 
  -6  -9   6     2227.53     2178.80     35.42 o 
  -5  -9   6     2098.42     2110.85     33.93 o 
  -4  -9   6       10.48        3.14      3.72 o 
  -3  -9   6     1232.51     1173.60     25.79 o 
  -2  -9   6     1382.54     1381.17     34.68 o 
  -1  -9   6      786.75      748.18     18.54 o 
   0  -9   6     4218.03     4188.68     60.75 o 
   1  -9   6     4539.35     4542.35     60.46 o 
   2  -9   6      248.64      217.82     12.44 o 
   3  -9   6     1162.10     1136.21     21.31 o 
   4  -9   6      641.41      621.84     15.31 o 
   5  -9   6      151.58      158.86      9.89 o 
   6  -9   6      815.35      780.86     27.28 o 
   7  -9   6      888.20      848.96     29.82 o 
   8  -9   6        2.14       -5.75      5.75 o 
   9  -9   6      174.16      183.29     15.48 o 
  10  -9   6     1241.40     1189.85     40.12 o 
  11  -9   6      557.58      579.40     67.77 o 
 -12  -8   6      121.51      137.78     22.38 o 
 -11  -8   6      535.27      515.84     24.95 o 
 -10  -8   6      900.75      875.20     31.34 o 
  -9  -8   6      152.23      177.94     11.52 o 
  -8  -8   6      626.52      642.73     27.96 o 
  -7  -8   6      305.41      276.22     12.75 o 
  -6  -8   6      506.17      454.33     26.70 o 
  -5  -8   6     1028.28      963.72     23.31 o 
  -4  -8   6     1322.03     1275.84     27.29 o 
  -3  -8   6      807.98      813.31     20.19 o 
  -2  -8   6        2.30        1.85      4.00 o 
  -1  -8   6     4738.29     4830.50     62.84 o 
   0  -8   6     2698.99     2672.06     38.35 o 
   1  -8   6     1725.96     1717.44     27.35 o 
   2  -8   6     3508.35     3574.24     49.03 o 
   3  -8   6      954.58      940.31     18.89 o 
   4  -8   6       87.31      100.32      8.28 o 
   5  -8   6     1927.04     1880.60     37.86 o 
   6  -8   6      753.49      757.59     41.73 o 
   7  -8   6       67.83       61.45     10.06 o 
   8  -8   6      160.15      170.46     14.46 o 
   9  -8   6      637.86      622.64     26.72 o 
  10  -8   6      690.49      659.98     28.46 o 
  11  -8   6      613.86      662.93     43.54 o 
 -12  -7   6      497.76      519.04     37.15 o 
 -11  -7   6      573.68      578.82     26.27 o 
 -10  -7   6      313.76      332.58     19.46 o 
  -9  -7   6      681.82      676.71     20.80 o 
  -8  -7   6       16.75       10.07      5.61 o 
  -7  -7   6      677.95      632.80     18.74 o 
  -6  -7   6     1049.81     1034.14     29.76 o 
  -5  -7   6     1408.47     1350.55     28.54 o 
  -4  -7   6      337.14      337.68     12.78 o 
  -3  -7   6      173.26      161.27     10.63 o 
  -2  -7   6     1788.68     1691.90     28.11 o 
  -1  -7   6      577.10      604.11     13.21 o 
   0  -7   6     8614.39     8785.60    107.30 o 
   1  -7   6     2334.97     2354.74     34.29 o 
   2  -7   6       22.97       33.00      4.21 o 
   3  -7   6      550.99      560.32     13.16 o 
   4  -7   6      225.46      227.01     13.41 o 
   5  -7   6      106.56      101.96     10.88 o 
   6  -7   6      612.31      619.15     23.63 o 
   7  -7   6      754.96      745.28     28.64 o 
   8  -7   6       79.44       81.55     11.05 o 
   9  -7   6      398.61      413.62     21.52 o 
  10  -7   6      985.29      954.37     52.36 o 
  11  -7   6     1246.91     1264.87     42.13 o 
  12  -7   6      131.57      160.36     16.40 o 
 -12  -6   6      258.82      311.44     28.86 o 
 -11  -6   6      778.25      760.86     24.41 o 
 -10  -6   6      361.42      344.59     15.85 o 
  -9  -6   6       10.46       15.80      5.36 o 
  -8  -6   6      130.51      124.20      7.91 o 
  -7  -6   6     1149.55     1125.82     47.09 o 
  -6  -6   6     1011.42      962.87     71.70 o 
  -5  -6   6     1150.05     1105.09     25.68 o 
  -4  -6   6      527.65      495.78     15.73 o 
  -3  -6   6     1411.04     1347.05     21.90 o 
  -2  -6   6      148.67      149.21      6.89 o 
  -1  -6   6     2893.45     2939.72     40.38 o 
   0  -6   6     1644.78     1605.65     25.08 o 
   1  -6   6      372.96      296.21     12.27 o 
   2  -6   6     2901.08     2975.95     35.97 o 
   3  -6   6     1523.09     1557.68     21.63 o 
   4  -6   6     1364.96     1331.52     26.87 o 
   5  -6   6      897.24      837.32     20.30 o 
   6  -6   6     1151.61     1184.24     47.73 o 
   7  -6   6      173.81      152.27     12.67 o 
   8  -6   6     2343.49     2409.17     57.79 o 
   9  -6   6     1435.63     1411.82     41.58 o 
  10  -6   6      472.10      444.09     22.96 o 
  11  -6   6      169.75      174.77     15.99 o 
  12  -6   6      216.55      260.95     19.84 o 
 -12  -5   6      423.66      434.84     23.31 o 
 -11  -5   6      402.97      412.49     18.14 o 
 -10  -5   6      195.22      179.72     12.11 o 
  -9  -5   6     1245.94     1219.47     29.58 o 
  -8  -5   6      988.40      956.16     20.67 o 
  -7  -5   6       84.69       85.76      7.70 o 
  -6  -5   6     1740.83     1753.21     33.08 o 
  -5  -5   6     3284.56     3338.99     53.16 o 
  -4  -5   6       93.91       84.73      6.20 o 
  -3  -5   6      400.65      380.26     11.02 o 
  -2  -5   6      610.35      631.90     10.63 o 
  -1  -5   6      960.23      975.19     17.11 o 
   0  -5   6     2533.05     2508.46     35.18 o 
   1  -5   6     4461.52     4563.13     51.59 o 
   2  -5   6      645.93      593.74     19.51 o 
   3  -5   6      731.89      675.93     26.69 o 
   4  -5   6     2320.59     2376.44     41.56 o 
   5  -5   6     1039.81     1067.24     60.18 o 
   6  -5   6     2153.55     2060.28     48.60 o 
   7  -5   6     2346.53     2377.53     55.25 o 
   8  -5   6      672.08      658.54     25.77 o 
   9  -5   6      678.36      702.95     27.70 o 
  10  -5   6     1069.79     1066.54     60.53 o 
  11  -5   6      252.17      261.30     28.37 o 
  12  -5   6       76.84       86.83     13.10 o 
 -13  -4   6      432.75      453.07     25.51 o 
 -12  -4   6      332.06      362.86     31.54 o 
 -11  -4   6       82.22       73.82     18.55 o 
 -10  -4   6      587.98      574.88     20.04 o 
  -9  -4   6      828.67      849.00     27.90 o 
  -8  -4   6      940.07      830.13     24.27 o 
  -7  -4   6     4682.80     4622.36     72.20 o 
  -6  -4   6      431.50      432.58     19.96 o 
  -5  -4   6      620.00      614.68     18.29 o 
  -4  -4   6     2661.24     2791.89     44.94 o 
  -3  -4   6      492.74      506.21     14.48 o 
  -2  -4   6     2224.12     2296.45     31.03 o 
  -1  -4   6     2250.55     2297.04     34.54 o 
   0  -4   6      648.65      672.46     12.15 o 
   1  -4   6     1346.11     1424.66     21.54 o 
   2  -4   6     2968.61     2856.83     41.06 o 
   3  -4   6     4394.51     4558.30     58.50 o 
   4  -4   6     1423.15     1430.99     23.30 o 
   5  -4   6     3446.59     3465.50     55.21 o 
   6  -4   6      835.96      741.36     64.04 o 
   7  -4   6      147.89      128.40     11.68 o 
   8  -4   6     1754.14     1790.89     46.55 o 
   9  -4   6     1356.99     1389.99     40.74 o 
  10  -4   6      147.98      122.92     19.67 o 
  11  -4   6      195.09      214.05     19.57 o 
  12  -4   6      437.95      459.66     24.23 o 
 -13  -3   6        5.07        9.51      9.08 o 
 -12  -3   6      627.16      596.89     27.30 o 
 -11  -3   6      172.28      193.90     18.04 o 
 -10  -3   6      217.44      191.63     12.19 o 
  -9  -3   6     1425.58     1359.90     34.96 o 
  -8  -3   6      894.08      839.33     21.91 o 
  -7  -3   6      239.89      217.61     11.28 o 
  -6  -3   6     3533.38     3608.55     57.70 o 
  -5  -3   6     2380.86     2385.59     40.47 o 
  -4  -3   6       38.51       45.95      5.11 o 
  -3  -3   6     1000.83      919.61     19.01 o 
  -2  -3   6      527.43      502.77      9.93 o 
  -1  -3   6     1959.94     1969.81     27.35 o 
   0  -3   6      540.87      471.53      9.86 o 
   1  -3   6     9197.79     9879.62    117.55 o 
   2  -3   6     1405.84     1400.43     29.09 o 
   3  -3   6      746.68      724.21     14.09 o 
   4  -3   6     2961.50     3107.19     42.47 o 
   5  -3   6       64.48       62.19      6.26 o 
   6  -3   6      417.18      345.77     21.43 o 
   7  -3   6     1130.37     1164.53     33.55 o 
   8  -3   6     1106.77     1080.08     33.36 o 
   9  -3   6      700.65      697.09     61.14 o 
  10  -3   6      953.96      960.90     42.93 o 
  11  -3   6      183.59      198.35     16.23 o 
  12  -3   6       19.11       33.82      9.39 o 
 -13  -2   6      792.74      785.44     32.78 o 
 -12  -2   6      123.58      127.79     14.73 o 
 -11  -2   6      439.60      455.49     27.03 o 
 -10  -2   6      619.34      592.53     25.33 o 
  -9  -2   6      145.64      156.61     10.55 o 
  -8  -2   6      569.49      514.48     22.48 o 
  -7  -2   6     2700.02     2626.83     45.82 o 
  -6  -2   6      238.72      225.18     12.32 o 
  -5  -2   6      149.88      154.05      8.42 o 
  -4  -2   6     1625.34     1524.36     46.55 o 
  -3  -2   6      703.16      652.96     20.28 o 
  -2  -2   6     2090.58     2137.84     29.26 o 
  -1  -2   6     2536.44     2558.27     34.20 o 
   0  -2   6     2844.27     3196.51     41.61 o 
   1  -2   6       97.99       92.60      4.89 o 
   2  -2   6     4072.72     4025.82     51.70 o 
   3  -2   6     5555.44     5968.93     74.24 o 
   4  -2   6      269.72      292.61      8.79 o 
   5  -2   6     1525.75     1502.46     29.39 o 
   6  -2   6      387.14      364.76     13.39 o 
   7  -2   6       69.97       70.12     13.16 o 
   8  -2   6     2790.42     2856.41     63.79 o 
   9  -2   6     1781.54     1808.61     47.19 o 
  10  -2   6      587.70      517.53     23.50 o 
  11  -2   6       13.56       10.95      9.80 o 
  12  -2   6      468.48      507.27     32.45 o 
 -13  -1   6      238.93      237.86     19.21 o 
 -12  -1   6      485.30      499.90     25.24 o 
 -11  -1   6       20.61       17.03      8.17 o 
 -10  -1   6      504.13      451.08     17.74 o 
  -9  -1   6     2156.68     2086.54     40.85 o 
  -8  -1   6      440.85      389.64     14.74 o 
  -7  -1   6      442.35      400.50     14.41 o 
  -6  -1   6      958.58      920.54     21.50 o 
  -5  -1   6     1097.16     1055.49     22.57 o 
  -4  -1   6     1962.11     1996.49     34.51 o 
  -3  -1   6      125.18      119.49      4.82 o 
  -2  -1   6     5038.02     5063.54     62.77 o 
  -1  -1   6      988.57     1024.31     16.67 o 
   0  -1   6     3847.67     4103.29     51.91 o 
   1  -1   6     2752.20     2659.27     35.83 o 
   2  -1   6     1486.06     1536.41     23.26 o 
   3  -1   6      938.38      895.88     16.07 o 
   4  -1   6     2061.79     2192.42     31.65 o 
   5  -1   6       39.74       41.44      5.56 o 
   6  -1   6      202.98      188.00     10.16 o 
   7  -1   6      567.85      533.27     16.93 o 
   8  -1   6     1068.21     1071.34     32.54 o 
   9  -1   6      247.45      252.39     24.52 o 
  10  -1   6     1091.59     1064.09     34.74 o 
  11  -1   6      621.61      609.26     26.46 o 
  12  -1   6      251.56      250.79     17.28 o 
 -13   0   6     1224.06     1236.73     42.59 o 
 -12   0   6        0.93       -0.88      7.24 o 
 -11   0   6      462.66      495.25     23.94 o 
 -10   0   6       68.09       58.36     15.11 o 
  -9   0   6      100.00      120.40      9.60 o 
  -8   0   6      505.42      477.44     18.41 o 
  -7   0   6     3266.65     3259.88     54.43 o 
  -6   0   6      590.00      576.68     16.50 o 
  -5   0   6      968.82      944.54     21.16 o 
  -4   0   6     1117.58     1096.59     17.79 o 
  -3   0   6     4568.31     4834.44     60.57 o 
  -2   0   6     5107.07     5237.63     64.93 o 
  -1   0   6     5320.42     5340.47     65.97 o 
   0   0   6       16.22        8.76      2.87 o 
   1   0   6     2028.18     2297.04     31.74 o 
   2   0   6     4853.84     4806.50     60.56 o 
   3   0   6     3754.27     3762.82     49.11 o 
   4   0   6     2630.99     2567.20     35.92 o 
   5   0   6      278.60      254.51     10.76 o 
   6   0   6        1.25        3.89      4.02 o 
   7   0   6      211.41      190.14     10.42 o 
   8   0   6     1713.97     1652.25     46.78 o 
   9   0   6     1061.07     1017.78     26.48 o 
  10   0   6      118.55      109.17     12.67 o 
  11   0   6        1.92        2.87      5.36 o 
  12   0   6      827.37      769.57     25.51 o 
 -13   1   6      249.69      260.80     34.13 o 
 -12   1   6      520.43      536.33     26.03 o 
 -11   1   6       16.17       21.75      8.56 o 
 -10   1   6      509.20      479.83     24.16 o 
  -9   1   6     2140.04     2123.62     41.66 o 
  -8   1   6      419.84      378.62     18.00 o 
  -7   1   6      411.29      339.82     13.44 o 
  -6   1   6      920.92      847.87     20.78 o 
  -5   1   6     1121.46     1096.51     23.39 o 
  -4   1   6     1974.95     1985.61     28.72 o 
  -3   1   6      113.02      108.56      5.30 o 
  -2   1   6     5137.18     5069.75     75.16 o 
  -1   1   6      979.13     1013.33     16.82 o 
   0   1   6     3788.83     3949.76     50.47 o 
   1   1   6     2818.46     2726.31     36.70 o 
   2   1   6     1463.27     1514.56     23.04 o 
   3   1   6      964.05      936.72     16.54 o 
   4   1   6     2070.89     2191.64     31.50 o 
   5   1   6       37.14       41.40      5.40 o 
   6   1   6      191.51      192.72     10.24 o 
   7   1   6      523.25      517.82     16.59 o 
   8   1   6     1077.37     1020.05     25.52 o 
   9   1   6      246.65      222.24     12.30 o 
  10   1   6     1170.53     1134.96     29.35 o 
  11   1   6      632.56      674.82     22.67 o 
  12   1   6      257.95      259.74     15.03 o 
 -13   2   6      769.04      824.85     33.95 o 
 -12   2   6      125.17      147.00     15.40 o 
 -11   2   6      479.50      468.87     23.51 o 
 -10   2   6      595.18      536.17     22.92 o 
  -9   2   6      132.01      129.83     12.22 o 
  -8   2   6      583.39      525.42     38.32 o 
  -7   2   6     2694.32     2469.49    142.23 o 
  -6   2   6      272.49      245.60     11.38 o 
  -5   2   6      128.06      116.18     11.51 o 
  -4   2   6     1590.23     1492.25     23.45 o 
  -3   2   6      700.37      664.85     13.27 o 
  -2   2   6     2076.31     2067.49     29.41 o 
  -1   2   6     2549.40     2583.81     40.05 o 
   0   2   6     2795.46     3179.60     41.91 o 
   1   2   6       98.70       77.32      5.17 o 
   2   2   6     3997.39     3971.74     51.18 o 
   3   2   6     5467.01     5915.04     73.62 o 
   4   2   6      271.59      287.15      8.64 o 
   5   2   6     1429.91     1424.92     28.21 o 
   6   2   6      323.76      311.58     17.26 o 
   7   2   6       70.01       61.11      6.05 o 
   8   2   6     2745.63     2644.65     86.97 o 
   9   2   6     1776.45     1775.64     32.44 o 
  10   2   6      594.08      569.68     17.21 o 
  11   2   6       25.47       19.52      8.32 o 
  12   2   6      472.43      467.51     24.56 o 
 -13   3   6        7.93       11.77      9.30 o 
 -12   3   6      618.06      597.45     27.63 o 
 -11   3   6      183.27      176.58     25.91 o 
 -10   3   6      213.93      200.20     14.96 o 
  -9   3   6     1377.07     1367.07    101.60 o 
  -8   3   6      848.24      818.09     22.33 o 
  -7   3   6      238.08      205.21     11.50 o 
  -6   3   6     3567.81     3572.01     58.15 o 
  -5   3   6     2475.15     2506.24     36.22 o 
  -4   3   6       39.06       40.81      4.26 o 
  -3   3   6      987.55      880.16     16.18 o 
  -2   3   6      567.89      541.86     11.73 o 
  -1   3   6     1955.96     2006.32     28.88 o 
   0   3   6      538.79      473.17     10.69 o 
   1   3   6     9370.78    10068.19    120.10 o 
   2   3   6     1389.66     1394.10     26.66 o 
   3   3   6      708.86      693.23     13.59 o 
   4   3   6     2866.07     2991.68     40.80 o 
   5   3   6       70.19       59.25      6.02 o 
   6   3   6      457.60      407.44     12.02 o 
   7   3   6     1103.63     1176.85     22.98 o 
   8   3   6     1085.94     1062.31     22.51 o 
   9   3   6      690.19      675.64     18.16 o 
  10   3   6      967.01      951.48     25.91 o 
  11   3   6      203.84      204.16     13.48 o 
  12   3   6       21.99       34.99      8.11 o 
 -13   4   6      424.93      437.18     25.40 o 
 -12   4   6      332.85      340.08     27.84 o 
 -11   4   6       83.61       73.23     17.75 o 
 -10   4   6      540.16      522.38     23.07 o 
  -9   4   6      795.81      831.11     36.78 o 
  -8   4   6      977.98      973.63     30.67 o 
  -7   4   6     4795.45     4772.53     75.50 o 
  -6   4   6      462.94      460.52     12.43 o 
  -5   4   6      677.06      670.29     14.83 o 
  -4   4   6     2569.53     2643.62     68.89 o 
  -3   4   6      477.11      473.71     12.10 o 
  -2   4   6     2251.30     2340.94     33.24 o 
  -1   4   6     2249.56     2298.67     45.73 o 
   0   4   6      690.64      714.48     24.48 o 
   1   4   6     1349.39     1455.95     22.55 o 
   2   4   6     2862.85     2698.89     37.03 o 
   3   4   6     4364.69     4610.73     59.05 o 
   4   4   6     1411.11     1395.11     30.03 o 
   5   4   6     3425.72     3429.58     55.22 o 
   6   4   6      716.54      663.67     17.92 o 
   7   4   6      147.33      163.78      8.51 o 
   8   4   6     1817.40     1833.59     32.07 o 
   9   4   6     1346.15     1363.96     27.29 o 
  10   4   6      149.89      155.24     11.72 o 
  11   4   6      182.57      168.58     12.61 o 
  12   4   6      404.94      404.48     19.06 o 
 -12   5   6      376.96      370.72     22.37 o 
 -11   5   6      423.91      395.35     32.18 o 
 -10   5   6      189.94      167.69     14.32 o 
  -9   5   6     1281.51     1285.92     37.53 o 
  -8   5   6     1014.39     1040.97     32.21 o 
  -7   5   6       93.73       87.35     14.59 o 
  -6   5   6     1783.93     1693.16     56.42 o 
  -5   5   6     3299.62     3355.07     46.77 o 
  -4   5   6       98.55       88.39      5.67 o 
  -3   5   6      447.51      465.30     13.06 o 
  -2   5   6      714.81      782.83     17.39 o 
  -1   5   6      962.16      998.31     20.03 o 
   0   5   6     2516.11     2454.98     39.50 o 
   1   5   6     4466.26     4564.58     67.24 o 
   2   5   6      657.39      568.58     14.02 o 
   3   5   6      664.05      610.23     17.13 o 
   4   5   6     2365.92     2372.03     33.98 o 
   5   5   6     1093.17     1106.49     25.04 o 
   6   5   6     2222.64     2179.51     34.07 o 
   7   5   6     2395.14     2431.86     38.05 o 
   8   5   6      615.90      558.68     19.20 o 
   9   5   6      724.81      716.08     22.26 o 
  10   5   6     1095.57     1072.22     29.08 o 
  11   5   6      245.50      289.88     15.74 o 
  12   5   6       74.31      105.62     11.39 o 
 -12   6   6      256.42      295.65     20.46 o 
 -11   6   6      769.04      733.16     44.12 o 
 -10   6   6      393.35      373.90     20.53 o 
  -9   6   6        9.07       17.05      7.82 o 
  -8   6   6      163.09      165.41     21.18 o 
  -7   6   6     1278.52     1282.04     52.22 o 
  -6   6   6     1019.90      987.50     22.39 o 
  -5   6   6     1207.27     1206.32     28.48 o 
  -4   6   6      481.19      444.60     19.28 o 
  -3   6   6     1344.33     1254.92     24.67 o 
  -2   6   6      152.31      165.40      8.18 o 
  -1   6   6     2827.97     2830.05     44.82 o 
   0   6   6     1627.64     1618.99     28.65 o 
   2   6   6     2730.62     2807.54     44.59 o 
   3   6   6     1449.81     1434.13     26.76 o 
   4   6   6     1359.23     1386.43     22.81 o 
   5   6   6      895.52      832.21     16.80 o 
   6   6   6     1156.16     1163.83     36.86 o 
   7   6   6      188.95      191.22     11.02 o 
   8   6   6     2380.36     2295.06     44.75 o 
   9   6   6     1414.16     1433.32     33.68 o 
  10   6   6      461.87      449.86     18.59 o 
  11   6   6      166.30      185.99     13.34 o 
  12   6   6      197.53      215.86     14.69 o 
 -12   7   6      491.76      500.41     25.93 o 
 -11   7   6      570.33      555.36     39.05 o 
 -10   7   6      308.77      299.86     18.90 o 
  -9   7   6      667.74      669.37     26.35 o 
  -8   7   6       30.42       36.06      8.65 o 
  -7   7   6      667.46      601.51     18.22 o 
  -6   7   6     1084.76     1032.55     29.29 o 
  -5   7   6     1386.51     1272.44     31.88 o 
  -4   7   6      340.91      355.99     12.51 o 
  -3   7   6      181.21      191.44      9.21 o 
  -2   7   6     1789.21     1659.57     29.95 o 
  -1   7   6      599.16      628.72     15.41 o 
   0   7   6     8557.74     8761.33    122.72 o 
   1   7   6     2289.33     2226.06     36.85 o 
   2   7   6       25.01       33.65      4.32 o 
   3   7   6      522.60      499.55     13.21 o 
   4   7   6      194.55      178.00      9.20 o 
   5   7   6      121.14      141.17      9.03 o 
   6   7   6      602.70      584.74     17.63 o 
   7   7   6      781.82      734.61     21.00 o 
   8   7   6       72.70       82.90      8.70 o 
   9   7   6      420.22      404.79     17.04 o 
  10   7   6     1026.51     1003.42     28.82 o 
  11   7   6     1233.02     1229.96     33.09 o 
  12   7   6      128.51      148.45     13.02 o 
 -12   8   6      122.22      123.34     15.31 o 
 -11   8   6      519.33      502.90     37.05 o 
 -10   8   6      834.48      787.22     30.27 o 
  -9   8   6      144.93      137.72     31.79 o 
  -8   8   6      645.98      594.32     28.37 o 
  -7   8   6      338.58      315.75     16.65 o 
  -6   8   6      533.86      486.39     19.66 o 
  -5   8   6      984.58      970.52     28.47 o 
  -4   8   6     1238.36     1173.33     25.03 o 
  -3   8   6      800.97      784.64     18.76 o 
  -2   8   6        0.35        0.71      3.78 o 
  -1   8   6     4724.22     4791.93     71.40 o 
   0   8   6     2587.31     2446.37     40.08 o 
   1   8   6     1695.34     1645.81     29.03 o 
   2   8   6     3587.29     3610.43     79.59 o 
   3   8   6     1007.17     1003.49     36.64 o 
   4   8   6       90.12       91.79      9.80 o 
   5   8   6     1845.91     1754.58     40.77 o 
   6   8   6      802.80      807.39     21.50 o 
   7   8   6       66.83       60.20      7.56 o 
   8   8   6      157.62      160.96     11.04 o 
   9   8   6      664.34      684.27     26.86 o 
  10   8   6      688.61      684.43     23.23 o 
  11   8   6      599.26      603.56     28.33 o 
 -12   9   6      422.31      426.07     24.33 o 
 -11   9   6      185.30      216.22     27.01 o 
 -10   9   6      528.35      553.39     31.74 o 
  -9   9   6      775.41      747.17     29.16 o 
  -8   9   6       81.92       81.96     16.82 o 
  -7   9   6        6.55        9.81      6.74 o 
  -6   9   6     2220.94     2118.37     49.76 o 
  -5   9   6     2045.07     1966.12     59.24 o 
  -4   9   6       13.06        4.81      6.11 o 
  -3   9   6     1238.32     1184.77     24.93 o 
  -2   9   6     1328.43     1281.72     42.37 o 
  -1   9   6      799.32      713.15     17.18 o 
   0   9   6     4341.61     4240.57     63.99 o 
   1   9   6     4534.05     4434.14     86.40 o 
   2   9   6      262.26      229.51     13.86 o 
   3   9   6     1166.47     1123.13     32.10 o 
   4   9   6      605.69      576.56     24.72 o 
   5   9   6      135.89      161.28     13.12 o 
   6   9   6      844.87      818.05     28.78 o 
   7   9   6      847.61      815.81     29.61 o 
   8   9   6        0.50        5.76      6.93 o 
   9   9   6      166.71      150.52     15.17 o 
  10   9   6     1261.53     1284.47     42.14 o 
  11   9   6      570.14      529.02     30.06 o 
 -11  10   6      388.08      370.73     34.23 o 
 -10  10   6      738.93      747.02     30.47 o 
  -9  10   6        7.42        4.15      7.39 o 
  -8  10   6      227.73      226.27     24.43 o 
  -7  10   6     1012.30      992.54     31.54 o 
  -6  10   6      337.27      333.71     25.18 o 
  -5  10   6      859.76      797.17     26.71 o 
  -4  10   6     1774.46     1716.68     59.24 o 
  -3  10   6      310.13      301.73     23.87 o 
  -2  10   6      448.03      458.43     27.11 o 
  -1  10   6     1746.40     1734.01     47.95 o 
   0  10   6     2589.70     2540.01     55.86 o 
   1  10   6      330.03      302.98     15.96 o 
   2  10   6     1331.83     1227.30     34.13 o 
   3  10   6      104.35      102.28     10.86 o 
   4  10   6      277.87      243.20     15.47 o 
   5  10   6     2249.94     2219.71     53.64 o 
   6  10   6      595.77      618.93     25.12 o 
   7  10   6        7.14        9.16      7.27 o 
   8  10   6      535.70      518.53     24.50 o 
   9  10   6      888.76      856.85     32.78 o 
  10  10   6       37.35       58.72     20.06 o 
  11  10   6      592.50      623.33     43.27 o 
 -11  11   6      367.31      393.35     34.42 o 
 -10  11   6      134.19      109.47     25.01 o 
  -9  11   6      682.37      711.13     43.10 o 
  -8  11   6      838.85      795.50     46.85 o 
  -7  11   6       61.79       52.79     14.53 o 
  -6  11   6     1580.89     1498.73     40.73 o 
  -5  11   6     1046.64      966.94     30.62 o 
  -4  11   6       19.15       18.57     10.12 o 
  -3  11   6     1522.00     1524.45     39.76 o 
  -2  11   6      610.61      668.17     34.13 o 
  -1  11   6      588.28      485.66     86.95 o 
   0  11   6      839.60      715.33     64.60 o 
   1  11   6      921.09      834.62     46.56 o 
   2  11   6      377.61      363.75     26.77 o 
   3  11   6       25.29        7.02      9.99 o 
   4  11   6      913.64      901.58     29.81 o 
   5  11   6      957.70      927.73     31.12 o 
   6  11   6      725.61      708.30     74.37 o 
   7  11   6      874.01      786.54     29.83 o 
   8  11   6      115.72      113.63     13.38 o 
   9  11   6      460.96      435.34     60.53 o 
  10  11   6      804.30      828.40     33.73 o 
  11  11   6      136.00      126.57     15.30 o 
 -11  12   6      292.02      330.60     32.13 o 
 -10  12   6     1041.33     1022.73     49.53 o 
  -9  12   6      260.89      222.85     26.57 o 
  -8  12   6      645.12      551.21     27.16 o 
  -7  12   6     1010.14      996.73     42.85 o 
  -6  12   6        4.25       13.36      9.46 o 
  -5  12   6      741.27      698.67     26.26 o 
  -4  12   6      952.94      985.94     31.26 o 
  -3  12   6      306.68      266.21     28.11 o 
  -2  12   6      242.38      268.86     16.56 o 
  -1  12   6      150.63      153.05     12.71 o 
   0  12   6     1820.27     1722.04     43.86 o 
   1  12   6      129.27      106.31     11.44 o 
   2  12   6      825.73      852.10     28.89 o 
   3  12   6     1263.54     1170.86     85.81 o 
   4  12   6      339.01      305.92     63.72 o 
   5  12   6     1856.25     1812.59     47.93 o 
   6  12   6     1694.65     1788.68     78.23 o 
   7  12   6       32.25       36.31      9.36 o 
   8  12   6      912.98      868.81     32.99 o 
   9  12   6      125.14      143.29     15.48 o 
  10  12   6      148.20      156.70     16.40 o 
 -10  13   6       69.39       60.89     18.14 o 
  -9  13   6      615.09      583.15     39.59 o 
  -8  13   6      877.90      801.78     33.06 o 
  -7  13   6      218.31      216.26     16.60 o 
  -6  13   6     1460.55     1442.59     41.37 o 
  -5  13   6      420.52      397.59     20.49 o 
  -4  13   6        9.43        7.20      7.14 o 
  -3  13   6     1047.13      960.38     31.04 o 
  -2  13   6     2471.71     2328.75     55.25 o 
  -1  13   6     2386.33     2220.30     41.91 o 
   0  13   6      505.61      460.94     34.27 o 
   1  13   6      881.56      869.95     29.64 o 
   2  13   6     1146.65     1143.72     48.51 o 
   3  13   6     1571.47     1520.72     42.17 o 
   4  13   6     1471.71     1437.89     41.16 o 
   5  13   6      704.13      680.63     68.84 o 
   6  13   6      297.15      308.46     19.41 o 
   7  13   6     1162.94     1089.68     40.66 o 
   8  13   6      130.46      117.21     14.53 o 
   9  13   6      444.03      494.11     25.68 o 
  10  13   6      471.48      469.29     25.89 o 
 -10  14   6      452.31      495.78     38.42 o 
  -9  14   6      282.05      281.55     29.35 o 
  -8  14   6      473.22      504.96     25.03 o 
  -7  14   6      924.13      903.48     32.75 o 
  -6  14   6        1.98       -0.47     10.43 o 
  -5  14   6      274.30      287.70     18.33 o 
  -4  14   6     1540.45     1486.91     42.09 o 
  -3  14   6      546.22      507.30     22.60 o 
  -2  14   6      822.35      788.74     43.51 o 
  -1  14   6     1222.71     1168.21     32.21 o 
   0  14   6     1248.59     1139.49     42.61 o 
   1  14   6      499.96      480.45     22.22 o 
   2  14   6     1677.54     1598.86     43.85 o 
   3  14   6     1050.00     1084.46     85.25 o 
   4  14   6      401.85      364.74     36.91 o 
   5  14   6      304.18      294.57     19.10 o 
   6  14   6      854.28      897.81     47.22 o 
   7  14   6       93.97       84.73     15.92 o 
   8  14   6      818.25      859.08     33.97 o 
   9  14   6      149.97      146.87     16.31 o 
  10  14   6      122.62      152.28     16.93 o 
  -9  15   6      668.34      655.45     43.34 o 
  -8  15   6      332.12      326.12     20.77 o 
  -7  15   6       80.26       83.03     12.77 o 
  -6  15   6      458.76      438.21     44.20 o 
  -5  15   6      321.71      310.63     19.67 o 
  -4  15   6      248.31      226.43     16.87 o 
  -3  15   6      888.49      911.40     53.58 o 
  -2  15   6     2915.62     2850.09     65.99 o 
  -1  15   6      251.82      261.23     17.73 o 
   0  15   6      140.58      150.53     14.10 o 
   1  15   6     1204.59     1161.20     36.43 o 
   2  15   6      638.43      568.23     38.52 o 
   3  15   6      637.21      622.22     26.08 o 
   4  15   6      393.18      414.82     21.83 o 
   5  15   6       67.88       83.16     15.87 o 
   6  15   6      130.69      134.37     14.34 o 
   7  15   6      632.81      637.48     28.74 o 
   8  15   6      176.60      181.01     17.39 o 
   9  15   6      148.29      155.02     20.77 o 
  -9  16   6       87.56      115.16     21.70 o 
  -8  16   6      177.65      193.47     17.65 o 
  -7  16   6      392.93      365.38     35.79 o 
  -6  16   6        6.77       15.38      9.28 o 
  -5  16   6        3.48        0.55     15.11 o 
  -4  16   6      695.52      694.26     28.56 o 
  -3  16   6      958.83     1018.17     98.26 o 
  -2  16   6      321.39      318.69     48.95 o 
  -1  16   6      562.18      524.79     29.11 o 
   0  16   6      582.55      533.15     19.35 o 
   1  16   6      194.46      195.21     19.14 o 
   2  16   6     1034.28     1017.17     59.36 o 
   3  16   6      349.57      336.05     46.41 o 
   4  16   6      205.91      202.18     42.85 o 
   5  16   6      453.62      454.98     23.50 o 
   6  16   6      108.81      125.35     14.75 o 
   7  16   6      301.32      304.03     20.80 o 
   8  16   6      325.69      325.97     22.03 o 
  -8  17   6      217.97      215.84     18.92 o 
  -7  17   6      134.67      159.23     16.60 o 
  -6  17   6      169.06      141.89     15.78 o 
  -5  17   6      491.43      442.50     24.02 o 
  -4  17   6      267.75      283.67     27.40 o 
  -3  17   6      654.82      703.01     29.59 o 
  -2  17   6     1198.23     1199.56     58.33 o 
  -1  17   6      109.56       93.39     13.16 o 
   0  17   6      195.31      202.43     13.03 o 
   1  17   6      861.14      763.41     29.61 o 
   2  17   6        7.73        3.09      7.65 o 
   3  17   6     1071.99     1027.22     35.66 o 
   4  17   6      656.08      646.47     28.28 o 
   5  17   6       17.28       14.08      8.55 o 
   6  17   6       12.21        9.52      8.44 o 
   7  17   6      580.30      560.40     29.37 o 
   8  17   6      570.09      608.56     29.69 o 
  -8  18   6      162.47      144.07     24.47 o 
  -7  18   6      449.17      436.85     25.06 o 
  -6  18   6      117.28      142.02     16.24 o 
  -5  18   6      117.73      140.21     15.85 o 
  -4  18   6      760.98      813.83     32.42 o 
  -3  18   6       84.64      102.38     37.59 o 
  -2  18   6      436.41      417.56     26.69 o 
  -1  18   6      367.81      373.62     22.15 o 
   0  18   6      262.82      243.50     14.38 o 
   1  18   6      388.50      369.16     19.80 o 
   2  18   6      780.27      742.45     40.88 o 
   3  18   6      518.74      495.59     24.84 o 
   4  18   6       41.58       55.93     11.75 o 
   5  18   6     1192.04     1182.34     40.45 o 
   6  18   6      600.65      657.27     29.96 o 
   7  18   6      124.71      144.86     16.62 o 
  -7  19   6       93.21      105.44     15.26 o 
  -6  19   6      431.10      410.39     24.58 o 
  -5  19   6       46.23       51.36     12.53 o 
  -4  19   6       92.70       93.54     14.48 o 
  -3  19   6      972.44     1007.46     37.02 o 
  -2  19   6      401.27      421.43     23.54 o 
  -1  19   6       28.32       36.07     12.48 o 
   0  19   6       23.11       39.83     11.49 o 
   1  19   6      313.55      304.66     16.15 o 
   2  19   6       87.25       86.30     17.67 o 
   3  19   6      457.96      478.42     38.47 o 
   4  19   6     1607.21     1647.70     51.68 o 
   5  19   6      379.16      370.27     23.01 o 
   6  19   6      253.48      262.03     37.05 o 
  -6  20   6       19.21       33.69     11.84 o 
  -5  20   6      219.26      222.61     28.18 o 
  -4  20   6      456.46      433.23     25.04 o 
  -3  20   6      414.39      372.79     30.91 o 
  -2  20   6      202.90      195.40     21.94 o 
  -1  20   6      415.61      435.04     36.74 o 
   0  20   6       63.97       66.55     13.02 o 
   1  20   6        8.67        2.61      6.79 o 
   2  20   6      248.64      219.63     17.59 o 
   3  20   6      571.93      525.50     21.62 o 
   4  20   6       40.95       65.10     12.78 o 
   5  20   6      538.41      503.70     26.83 o 
  -4  21   6      165.43      149.81     22.35 o 
  -3  21   6      644.93      639.28     30.41 o 
  -2  21   6      576.72      586.92     28.55 o 
  -1  21   6       85.92       88.71     29.20 o 
   0  21   6       86.82      110.66     30.13 o 
   1  21   6       57.04       48.33     11.96 o 
   2  21   6       30.22       38.99      9.37 o 
   3  21   6      209.74      193.27     14.88 o 
   4  21   6      347.96      330.43     18.39 o 
  -2  22   6       12.67       13.39     10.51 o 
  -1  22   6      490.91      540.35     29.54 o 
   0  22   6      269.16      301.11     27.13 o 
   1  22   6      172.45      180.37     22.87 o 
   2  22   6      399.19      433.10     20.73 o 
  -3 -21   7      184.79      195.27     18.76 o 
  -2 -21   7      195.37      187.00     18.52 o 
  -1 -21   7      425.09      467.25     26.11 o 
   0 -21   7      208.36      223.88     19.29 o 
   1 -21   7       70.82       84.14     13.88 o 
   2 -21   7      515.02      495.31     26.25 o 
   3 -21   7      417.29      396.37     34.66 o 
  -5 -20   7      142.40      157.29     17.66 o 
  -4 -20   7      140.54      138.89     16.66 o 
  -3 -20   7      181.83      171.35     17.74 o 
  -2 -20   7      307.67      325.16     26.08 o 
  -1 -20   7      119.83      130.16     15.52 o 
   0 -20   7      193.43      231.82     18.78 o 
   1 -20   7      570.50      587.07     27.95 o 
   2 -20   7      151.68      152.47     16.17 o 
   3 -20   7      302.37      382.38     32.96 o 
   4 -20   7      280.85      334.57     18.00 o 
  -6 -19   7        0.59       -6.80      8.35 o 
  -5 -19   7      210.59      196.63     21.65 o 
  -4 -19   7      298.97      306.43     21.61 o 
  -3 -19   7      219.18      230.28     19.26 o 
  -2 -19   7      483.17      479.82     25.61 o 
  -1 -19   7      212.01      186.48     17.13 o 
   0 -19   7       54.68       61.00     18.26 o 
   1 -19   7        7.98       19.21      9.15 o 
   2 -19   7      324.27      322.36     16.52 o 
   3 -19   7     1182.39     1275.92     31.91 o 
   4 -19   7        0.68        1.04      6.66 o 
   5 -19   7      169.65      195.05     17.34 o 
  -7 -18   7      320.40      302.55     23.23 o 
  -6 -18   7      504.71      521.63     26.81 o 
  -5 -18   7      187.60      227.03     18.77 o 
  -4 -18   7        1.62       -2.94      7.95 o 
  -3 -18   7      448.88      456.66     39.13 o 
  -2 -18   7      436.15      398.36     23.00 o 
  -1 -18   7      414.69      419.67     22.99 o 
   0 -18   7      167.08      154.15     13.33 o 
   1 -18   7      428.12      404.56     17.85 o 
   2 -18   7      429.12      432.11     15.69 o 
   3 -18   7      405.51      419.52     24.12 o 
   4 -18   7      799.65      830.79     26.34 o 
   5 -18   7       37.68       40.10      8.75 o 
   6 -18   7      514.12      502.68     26.11 o 
  -8 -17   7      583.82      664.17     30.53 o 
  -7 -17   7      403.57      413.00     23.99 o 
  -6 -17   7        0.82       15.80      8.79 o 
  -5 -17   7       61.76       73.49     15.16 o 
  -4 -17   7      516.39      527.03     25.80 o 
  -3 -17   7      527.43      535.29     38.47 o 
  -2 -17   7      257.18      246.35     14.43 o 
  -1 -17   7      900.89      889.97     25.81 o 
   0 -17   7      151.22      147.50     11.49 o 
   1 -17   7       98.54      112.94      9.58 o 
   2 -17   7      805.19      819.83     21.21 o 
   3 -17   7      800.80      789.78     21.11 o 
   4 -17   7      174.94      180.14     12.91 o 
   5 -17   7      161.69      167.74     13.68 o 
   6 -17   7       38.65       56.35     11.56 o 
   7 -17   7       57.79       77.76     13.39 o 
  -8 -16   7       76.36       86.98     13.74 o 
  -7 -16   7      210.69      222.92     18.32 o 
  -6 -16   7      203.54      220.56     17.84 o 
  -5 -16   7      339.81      377.70     21.95 o 
  -4 -16   7      432.28      427.68     56.14 o 
  -3 -16   7      945.17      936.84     30.06 o 
  -2 -16   7      913.43      917.07     26.24 o 
  -1 -16   7      667.99      635.41     21.13 o 
   0 -16   7      430.75      400.67     16.73 o 
   1 -16   7      988.13     1008.42     23.18 o 
   2 -16   7       63.97       71.36     10.47 o 
   3 -16   7      699.42      688.50     19.04 o 
   4 -16   7      444.34      450.84     21.61 o 
   5 -16   7       64.60       66.13      9.45 o 
   6 -16   7       43.72       39.03     15.41 o 
   7 -16   7      164.65      135.77     14.93 o 
   8 -16   7      242.49      282.41     20.92 o 
  -9 -15   7       88.09      114.04     22.52 o 
  -8 -15   7      287.35      310.68     21.03 o 
  -7 -15   7      466.56      465.02     24.34 o 
  -6 -15   7      295.25      287.71     33.01 o 
  -5 -15   7      115.90      115.63     10.84 o 
  -4 -15   7      677.62      707.60     22.66 o 
  -3 -15   7     1138.50     1194.35     30.06 o 
  -2 -15   7      901.15      870.76     30.34 o 
  -1 -15   7     2551.08     2423.78     47.12 o 
   0 -15   7        1.47        0.75      4.47 o 
   1 -15   7      587.46      591.11     16.79 o 
   2 -15   7     1629.84     1686.35     31.47 o 
   3 -15   7      857.06      875.10     27.91 o 
   4 -15   7      170.31      170.21     11.88 o 
   5 -15   7      173.20      185.09     12.63 o 
   6 -15   7      164.21      176.53     15.88 o 
   7 -15   7       17.13       36.51     10.06 o 
   8 -15   7      512.98      517.92     26.70 o 
  -9 -14   7      442.57      456.44     36.37 o 
  -8 -14   7      238.41      250.81     18.69 o 
  -7 -14   7      103.02      108.95     13.70 o 
  -6 -14   7      938.74      944.96     35.51 o 
  -5 -14   7      123.46      142.01     11.31 o 
  -4 -14   7      155.43      162.82     16.97 o 
  -3 -14   7      623.16      575.64     19.72 o 
  -2 -14   7      883.03      844.14     24.48 o 
  -1 -14   7      310.50      284.64     14.83 o 
   0 -14   7     1642.97     1625.41     29.93 o 
   1 -14   7     1524.16     1495.63     28.40 o 
   2 -14   7      191.00      189.40      9.83 o 
   3 -14   7     1012.52     1044.99     23.12 o 
   4 -14   7      939.93      937.01     25.88 o 
   5 -14   7      314.01      296.77     14.98 o 
   6 -14   7      663.00      685.28     28.28 o 
   7 -14   7      731.75      818.86     38.71 o 
   8 -14   7       88.29       87.65     13.31 o 
   9 -14   7      179.92      174.04     28.96 o 
 -10 -13   7      410.81      412.80     32.32 o 
  -9 -13   7      237.10      262.52     18.39 o 
  -8 -13   7      507.93      510.18     17.14 o 
  -7 -13   7      508.14      515.24     19.74 o 
  -6 -13   7      692.62      661.56     31.93 o 
  -5 -13   7      641.55      662.52     21.27 o 
  -4 -13   7      645.98      652.60     22.37 o 
  -3 -13   7      125.64      118.20     10.07 o 
  -2 -13   7      515.31      538.04     18.68 o 
  -1 -13   7     1431.51     1402.66     38.74 o 
   0 -13   7      528.32      528.38     15.00 o 
   1 -13   7      308.62      310.65     14.96 o 
   2 -13   7     1945.18     1932.01     33.36 o 
   3 -13   7      915.45      922.53     25.51 o 
   4 -13   7      377.91      390.47     16.16 o 
   5 -13   7      978.03      964.97     26.26 o 
   6 -13   7      879.19      826.89     30.89 o 
   7 -13   7       44.77       55.02     10.86 o 
   8 -13   7     1151.04     1176.50     47.19 o 
   9 -13   7      548.65      588.12     28.24 o 
 -10 -12   7       79.69       91.66     18.72 o 
  -9 -12   7     1159.88     1212.06     35.64 o 
  -8 -12   7      658.96      665.09     19.11 o 
  -7 -12   7      425.40      417.15     15.65 o 
  -6 -12   7     1438.92     1396.41     27.58 o 
  -5 -12   7      379.77      361.43     15.70 o 
  -4 -12   7      177.42      174.79     16.85 o 
  -3 -12   7      300.17      283.18     13.75 o 
  -2 -12   7      636.09      604.57     19.10 o 
  -1 -12   7      305.02      275.09     10.73 o 
   0 -12   7      785.53      735.03     17.45 o 
   1 -12   7      713.10      691.59     16.95 o 
   2 -12   7        5.61        4.94      4.27 o 
   3 -12   7      627.73      578.70     16.16 o 
   4 -12   7     2153.75     2250.86     43.67 o 
   5 -12   7     1189.22     1188.29     29.18 o 
   6 -12   7      634.24      614.16     26.03 o 
   7 -12   7      904.03      886.16     32.66 o 
   8 -12   7       48.85       68.21     24.13 o 
   9 -12   7      401.46      404.95     36.47 o 
  10 -12   7      662.96      691.94     33.20 o 
 -11 -11   7      464.75      462.04     34.71 o 
 -10 -11   7      919.52      998.79     35.04 o 
  -9 -11   7       34.20       35.10      7.96 o 
  -8 -11   7      431.07      408.89     16.96 o 
  -7 -11   7     1177.38     1217.17     25.75 o 
  -6 -11   7      607.78      609.71     17.03 o 
  -5 -11   7      851.03      853.43     19.78 o 
  -4 -11   7     1067.35     1047.81     26.28 o 
  -3 -11   7      154.49      171.40     10.93 o 
  -2 -11   7      336.08      291.54     13.36 o 
  -1 -11   7     1941.03     1956.12     32.92 o 
   0 -11   7      822.08      791.74     17.80 o 
   1 -11   7      862.26      843.55     18.55 o 
   2 -11   7      319.45      318.03     11.36 o 
   3 -11   7      354.38      361.36     13.66 o 
   4 -11   7      197.01      196.39      9.53 o 
   5 -11   7     2277.54     2299.81     44.39 o 
   6 -11   7      605.26      617.70     25.47 o 
   7 -11   7      580.59      571.46     25.11 o 
   8 -11   7      649.00      702.05     29.06 o 
   9 -11   7       85.84       96.67     13.27 o 
  10 -11   7       29.24       25.64      9.52 o 
 -11 -10   7      476.85      550.51     26.91 o 
 -10 -10   7      190.90      173.66     21.94 o 
  -9 -10   7      661.67      652.03     22.35 o 
  -8 -10   7       21.96       20.02      6.49 o 
  -7 -10   7      118.75      131.76      8.86 o 
  -6 -10   7     1200.43     1156.25     24.05 o 
  -5 -10   7     1097.67     1026.96     25.83 o 
  -4 -10   7       20.86       34.87      5.24 o 
  -3 -10   7     2303.75     2308.85     43.12 o 
  -2 -10   7     1052.15     1053.77     25.12 o 
  -1 -10   7      474.91      438.95     13.26 o 
   0 -10   7     1126.83     1128.07     39.03 o 
   1 -10   7     1231.14     1215.13     26.33 o 
   2 -10   7       15.74       20.00      4.56 o 
   3 -10   7     1107.83     1027.44     35.56 o 
   4 -10   7     2524.64     2493.82     38.73 o 
   5 -10   7      238.01      235.24     12.45 o 
   6 -10   7      260.68      267.35     28.35 o 
   7 -10   7      574.11      589.01     25.53 o 
   8 -10   7      111.39      100.36     12.95 o 
   9 -10   7      229.19      243.73     19.18 o 
  10 -10   7      715.90      679.95     39.91 o 
  11 -10   7      299.61      316.82     21.92 o 
 -11  -9   7      648.46      650.20     28.65 o 
 -10  -9   7      578.81      591.13     26.30 o 
  -9  -9   7      131.66      131.43     11.30 o 
  -8  -9   7      150.29      140.58     15.79 o 
  -7  -9   7      368.62      370.42     15.22 o 
  -6  -9   7      682.47      661.86     17.23 o 
  -5  -9   7      495.00      503.26     20.51 o 
  -4  -9   7     2492.23     2518.73     45.91 o 
  -3  -9   7      552.91      565.22     17.70 o 
  -2  -9   7      227.03      197.65     10.83 o 
  -1  -9   7     2312.12     2277.92     34.87 o 
   0  -9   7     2602.60     2575.78     38.45 o 
   1  -9   7      505.26      521.92     19.91 o 
   2  -9   7      566.12      540.63     18.21 o 
   3  -9   7       46.10       51.33      5.44 o 
   4  -9   7      113.15      110.50      6.96 o 
   5  -9   7     3145.18     3125.10     54.42 o 
   6  -9   7     1314.74     1348.56     39.02 o 
   7  -9   7       36.94       44.17     10.21 o 
   8  -9   7      325.43      326.71     19.42 o 
   9  -9   7      458.55      484.61     24.38 o 
  10  -9   7       28.24       29.75      9.83 o 
  11  -9   7      615.33      594.90     28.95 o 
 -12  -8   7      526.03      581.10     39.73 o 
 -11  -8   7      228.23      221.44     18.04 o 
 -10  -8   7      250.35      267.09     18.22 o 
  -9  -8   7      507.22      501.98     18.65 o 
  -8  -8   7      192.82      163.02     10.92 o 
  -7  -8   7      181.18      169.91     11.66 o 
  -6  -8   7     1364.97     1272.46     35.42 o 
  -5  -8   7      632.86      606.05     18.66 o 
  -4  -8   7      400.66      358.90     21.54 o 
  -3  -8   7      622.09      597.65     17.79 o 
  -2  -8   7     1844.13     1866.30     35.69 o 
  -1  -8   7      929.84      907.30     33.93 o 
   0  -8   7     4092.04     4066.44     55.02 o 
   1  -8   7     4200.26     4116.79     55.84 o 
   2  -8   7     1016.50     1024.23     22.65 o 
   3  -8   7     1283.53     1237.84     22.60 o 
   4  -8   7     1735.89     1700.94     38.60 o 
   5  -8   7     1445.93     1443.20     30.68 o 
   6  -8   7     1173.06     1135.77     34.56 o 
   7  -8   7      558.55      603.40     25.11 o 
   8  -8   7      115.61      129.32     16.77 o 
   9  -8   7      193.52      221.34     17.17 o 
  10  -8   7      920.45      970.78     35.95 o 
  11  -8   7      469.78      506.77     26.32 o 
 -12  -7   7        7.23       20.14     14.33 o 
 -11  -7   7     1102.68     1203.67     39.42 o 
 -10  -7   7     1174.07     1233.53     38.61 o 
  -9  -7   7       89.55       90.08     11.85 o 
  -8  -7   7      443.47      427.22     16.40 o 
  -7  -7   7      571.41      502.71     22.30 o 
  -6  -7   7      333.05      319.52     24.38 o 
  -5  -7   7      811.55      815.88     65.62 o 
  -4  -7   7     2089.78     2081.64     47.55 o 
  -3  -7   7      977.79      981.12     23.21 o 
  -2  -7   7      647.93      582.25     13.17 o 
  -1  -7   7     2613.80     2548.97     37.06 o 
   0  -7   7     2301.03     2186.85     33.03 o 
   1  -7   7     2226.00     2271.71     41.05 o 
   2  -7   7     1526.33     1532.40     25.62 o 
   3  -7   7      387.54      343.15     12.67 o 
   4  -7   7      800.24      775.65     20.03 o 
   5  -7   7     1570.98     1446.48     30.15 o 
   6  -7   7      442.79      451.07     20.75 o 
   7  -7   7      144.73      128.92     16.02 o 
   8  -7   7      175.19      178.63     14.95 o 
   9  -7   7      326.79      311.58     19.34 o 
  10  -7   7      197.90      203.88     17.17 o 
  11  -7   7      866.89      886.51     35.00 o 
 -12  -6   7      721.30      710.10     43.24 o 
 -11  -6   7      405.61      432.65     26.21 o 
 -10  -6   7      434.76      395.86     21.32 o 
  -9  -6   7      887.84      869.24     24.24 o 
  -8  -6   7      299.97      263.42     13.25 o 
  -7  -6   7      222.77      211.43     14.43 o 
  -6  -6   7      950.09      866.90     27.47 o 
  -5  -6   7     1171.52     1089.78     30.91 o 
  -4  -6   7     1154.24     1138.92     31.11 o 
  -3  -6   7      814.61      797.61     28.33 o 
  -2  -6   7     2062.50     2032.50     34.64 o 
  -1  -6   7      532.31      499.96     12.05 o 
   0  -6   7     1392.45     1359.04     22.90 o 
   1  -6   7     3342.16     3390.81     53.96 o 
   2  -6   7      652.54      600.79     16.20 o 
   3  -6   7     1299.53     1230.04     41.13 o 
   4  -6   7      148.37      147.44      8.98 o 
   5  -6   7      634.36      632.70     23.29 o 
   6  -6   7      885.81      906.45     29.42 o 
   7  -6   7     1119.96     1094.92     34.22 o 
   8  -6   7      316.01      322.26     18.88 o 
   9  -6   7      190.41      199.65     15.95 o 
  10  -6   7     1021.39     1010.88     35.92 o 
  11  -6   7      316.63      316.12     20.47 o 
 -12  -5   7      168.07      113.79     20.72 o 
 -11  -5   7      487.43      470.61     39.30 o 
 -10  -5   7      644.10      653.25     23.41 o 
  -9  -5   7       63.79       66.07      9.33 o 
  -8  -5   7      554.92      553.73     18.14 o 
  -7  -5   7     1314.68     1306.42     28.91 o 
  -6  -5   7      353.75      374.25     13.73 o 
  -5  -5   7     2572.29     2576.05     70.47 o 
  -4  -5   7     2717.06     2765.49     45.42 o 
  -3  -5   7     1110.17     1061.99     28.82 o 
  -2  -5   7      825.41      793.63     17.02 o 
  -1  -5   7      705.13      653.41     15.48 o 
   0  -5   7     1419.19     1413.25     40.88 o 
   1  -5   7      753.08      768.85     36.29 o 
   2  -5   7      239.93      234.34      8.35 o 
   3  -5   7      148.62      159.27      7.17 o 
   4  -5   7     1253.31     1252.12     21.99 o 
   5  -5   7     4325.15     4331.42     68.45 o 
   6  -5   7     2530.76     2714.27     48.29 o 
   7  -5   7      250.87      210.57     14.79 o 
   8  -5   7      930.47      896.88     31.26 o 
   9  -5   7      258.73      245.83     24.84 o 
  10  -5   7       64.12       61.36     10.98 o 
  11  -5   7     1112.36     1104.48     38.75 o 
  12  -5   7      209.23      211.03     18.05 o 
 -12  -4   7      441.60      389.40     22.75 o 
 -11  -4   7      773.23      747.36     24.29 o 
 -10  -4   7       13.33       26.51      6.90 o 
  -9  -4   7      800.00      802.20     22.87 o 
  -8  -4   7      790.41      783.72     32.26 o 
  -7  -4   7       21.44       17.87      5.79 o 
  -6  -4   7     1456.55     1391.59     30.85 o 
  -5  -4   7      898.36      883.29     20.72 o 
  -4  -4   7     1640.99     1574.11     29.49 o 
  -3  -4   7     2669.26     2614.95     42.64 o 
  -2  -4   7     3124.79     3206.74     58.37 o 
  -1  -4   7      299.40      273.05      9.32 o 
   0  -4   7      412.78      406.11      9.52 o 
   1  -4   7     2521.41     2646.23     36.44 o 
   2  -4   7      781.54      777.99     15.04 o 
   3  -4   7      351.03      328.74      9.56 o 
   4  -4   7     5861.71     5977.94     76.13 o 
   5  -4   7      311.31      319.68     18.42 o 
   6  -4   7      950.13      932.82     23.13 o 
   7  -4   7     2121.62     2137.37     41.57 o 
   8  -4   7      401.06      402.71     20.22 o 
   9  -4   7      701.03      662.41     27.25 o 
  10  -4   7      251.92      240.80     26.62 o 
  11  -4   7        2.18       11.04      7.54 o 
  12  -4   7      266.48      253.14     15.75 o 
 -12  -3   7       57.01       57.84     11.68 o 
 -11  -3   7      156.51      142.36     11.90 o 
 -10  -3   7      803.13      799.99     20.47 o 
  -9  -3   7      178.03      172.34     11.31 o 
  -8  -3   7     1290.87     1176.95     27.63 o 
  -7  -3   7     1739.89     1729.79     52.78 o 
  -6  -3   7      527.39      562.12     16.66 o 
  -5  -3   7     2268.54     2223.51     39.10 o 
  -4  -3   7     5252.31     5455.36     80.79 o 
  -3  -3   7      200.28      227.89     15.97 o 
  -2  -3   7      782.57      729.36     13.35 o 
  -1  -3   7     1580.19     1445.94     22.07 o 
   0  -3   7      846.23      847.62     15.18 o 
   1  -3   7     1315.45     1322.77     21.19 o 
   2  -3   7     3039.15     3173.59     42.91 o 
   3  -3   7     1570.74     1637.39     29.08 o 
   4  -3   7      426.42      380.92     10.61 o 
   5  -3   7     3803.23     3809.75     61.24 o 
   6  -3   7     1436.16     1415.45     30.01 o 
   7  -3   7      212.42      213.13     23.68 o 
   8  -3   7      692.91      703.04     21.33 o 
   9  -3   7      148.66      144.18     10.85 o 
  10  -3   7      178.72      177.89     18.92 o 
  11  -3   7      443.79      434.98     18.82 o 
  12  -3   7      795.63      810.92     26.91 o 
 -12  -2   7      617.53      590.66     27.62 o 
 -11  -2   7       66.81       67.74     11.29 o 
 -10  -2   7      413.32      425.97     14.71 o 
  -9  -2   7     1128.89     1096.20     27.33 o 
  -8  -2   7     1407.40     1399.13     30.91 o 
  -7  -2   7      891.93      838.40     22.86 o 
  -6  -2   7      596.38      571.51     16.87 o 
  -5  -2   7      144.95      143.99      8.49 o 
  -4  -2   7     1631.94     1577.68     33.07 o 
  -3  -2   7     4982.75     4840.29     72.05 o 
  -2  -2   7     4653.87     4587.78     60.29 o 
  -1  -2   7      303.67      329.18      8.58 o 
   0  -2   7     1653.73     1609.73     24.19 o 
   1  -2   7     2931.48     3084.80     41.54 o 
   2  -2   7     1126.46     1190.51     19.94 o 
   3  -2   7      883.13      791.50     15.55 o 
   4  -2   7     1808.31     1753.14     38.92 o 
   5  -2   7      147.75      167.67      9.54 o 
   6  -2   7      664.18      616.76     46.73 o 
   7  -2   7     1452.57     1446.83     31.55 o 
   8  -2   7     1941.09     1910.65     39.33 o 
   9  -2   7     1556.37     1500.25     34.63 o 
  10  -2   7      604.52      605.53     21.31 o 
  11  -2   7      137.80      131.80     11.49 o 
  12  -2   7      141.74      135.64     12.30 o 
 -12  -1   7      315.30      249.67     18.90 o 
 -11  -1   7      396.52      428.84     22.38 o 
 -10  -1   7       94.11       95.01      9.73 o 
  -9  -1   7      191.16      197.94     12.11 o 
  -8  -1   7      556.90      520.44     24.56 o 
  -7  -1   7      770.67      787.90     20.94 o 
  -6  -1   7      485.99      506.66     16.01 o 
  -5  -1   7     1439.33     1417.40     28.49 o 
  -4  -1   7     3485.49     3602.25     56.76 o 
  -3  -1   7     5286.91     5375.78     67.34 o 
  -2  -1   7      513.41      461.60     10.48 o 
  -1  -1   7     1762.90     1709.94     25.43 o 
   0  -1   7       51.97       43.08      5.00 o 
   1  -1   7      327.51      314.93      9.15 o 
   2  -1   7     3339.94     3490.84     46.55 o 
   3  -1   7      321.21      317.52      9.31 o 
   4  -1   7     2270.95     2181.94     35.02 o 
   5  -1   7      442.55      438.81     14.46 o 
   6  -1   7     1600.18     1620.46     32.73 o 
   7  -1   7      684.28      691.23     20.13 o 
   8  -1   7      631.25      618.64     19.80 o 
   9  -1   7     1028.93     1031.75     27.38 o 
  10  -1   7      441.41      439.98     17.95 o 
  11  -1   7      897.06      862.31     28.99 o 
  12  -1   7      650.35      633.86     30.48 o 
 -12   0   7      531.06      603.10     27.87 o 
 -11   0   7        0.15        9.83      7.62 o 
 -10   0   7      115.36      125.49     10.64 o 
  -9   0   7     1033.44     1012.63     26.21 o 
  -8   0   7      335.06      343.19     14.64 o 
  -7   0   7       52.53       41.95      6.68 o 
  -6   0   7      185.79      159.68      9.50 o 
  -5   0   7        7.47        3.86      4.34 o 
  -4   0   7        0.02        0.89      5.13 o 
  -3   0   7     3261.55     3133.46     42.04 o 
  -2   0   7     9154.58     9563.69    114.87 o 
  -1   0   7        8.66       15.32      3.07 o 
   0   0   7     2056.85     2151.61     30.77 o 
   1   0   7     2300.47     2368.68     33.45 o 
   2   0   7      553.91      625.29     13.62 o 
   3   0   7     3937.75     3837.29     50.89 o 
   4   0   7       23.20       24.46      3.78 o 
   5   0   7       59.73       51.89      6.08 o 
   6   0   7     1348.30     1358.11     28.98 o 
   7   0   7      406.24      410.74     15.27 o 
   8   0   7     1989.58     2045.35     41.01 o 
   9   0   7       40.73       42.81      7.57 o 
  10   0   7      370.65      385.37     17.08 o 
  11   0   7       15.06       22.45      7.11 o 
  12   0   7      191.51      183.08     13.55 o 
 -12   1   7      313.91      314.21     20.62 o 
 -11   1   7      423.39      377.77     21.08 o 
 -10   1   7       88.35      101.50     10.62 o 
  -9   1   7      180.86      199.02     12.20 o 
  -8   1   7      587.17      538.77     18.15 o 
  -7   1   7      725.20      718.78     20.36 o 
  -6   1   7      495.30      484.15     15.95 o 
  -5   1   7     1358.00     1335.87     27.61 o 
  -4   1   7     3421.12     3515.72     55.87 o 
  -3   1   7     5298.50     5434.42     68.54 o 
  -2   1   7      477.72      431.34     10.38 o 
  -1   1   7     1838.86     1798.34     26.79 o 
   0   1   7       46.04       41.09      3.98 o 
   1   1   7      318.56      320.25     11.17 o 
   2   1   7     3366.54     3508.13     46.82 o 
   3   1   7      308.13      304.67      9.22 o 
   4   1   7     2273.42     2203.63     32.54 o 
   5   1   7      413.95      420.61     14.35 o 
   6   1   7     1617.50     1651.92     33.23 o 
   7   1   7      680.88      691.37     20.02 o 
   8   1   7      575.09      553.10     18.47 o 
   9   1   7     1044.94     1013.28     27.01 o 
  10   1   7      440.05      427.89     17.76 o 
  11   1   7      923.40      904.71     27.18 o 
  12   1   7      674.70      654.44     29.75 o 
 -12   2   7      641.27      663.63     29.34 o 
 -11   2   7       66.86       74.74     17.70 o 
 -10   2   7      434.11      462.67     22.11 o 
  -9   2   7     1146.44     1146.26     28.71 o 
  -8   2   7     1344.06     1332.57     30.46 o 
  -7   2   7      838.40      755.59     21.05 o 
  -6   2   7      559.65      501.13     16.08 o 
  -5   2   7      172.20      161.37      9.35 o 
  -4   2   7     1636.31     1578.39     25.12 o 
  -3   2   7     4891.35     4733.36     60.98 o 
  -2   2   7     4646.91     4573.29     58.84 o 
  -1   2   7      312.54      344.40      9.41 o 
   0   2   7     1690.74     1626.78     24.96 o 
   1   2   7     2870.74     3019.22     41.10 o 
   2   2   7     1123.16     1175.62     19.96 o 
   3   2   7      840.92      751.32     15.08 o 
   4   2   7     1715.72     1654.89     26.13 o 
   5   2   7      144.24      149.33      8.90 o 
   6   2   7      686.09      641.85     37.48 o 
   7   2   7     1403.92     1353.53     57.90 o 
   8   2   7     1949.87     1950.11     40.90 o 
   9   2   7     1487.64     1510.91     34.36 o 
  10   2   7      607.56      635.13     21.54 o 
  11   2   7      154.22      149.46     24.08 o 
  12   2   7      149.64      136.50     15.28 o 
 -12   3   7       53.97       69.81     12.24 o 
 -11   3   7      179.76      148.80     21.84 o 
 -10   3   7      816.50      845.33     36.76 o 
  -9   3   7      185.76      180.41     12.01 o 
  -8   3   7     1252.67     1192.51     28.71 o 
  -7   3   7     1622.36     1532.57     32.48 o 
  -6   3   7      539.65      527.47     34.22 o 
  -5   3   7     2353.64     2324.60     41.44 o 
  -4   3   7     5308.23     5460.70     70.10 o 
  -3   3   7      196.88      200.89      7.90 o 
  -2   3   7      735.13      683.54     14.12 o 
  -1   3   7     1678.69     1565.90     28.02 o 
   0   3   7      818.93      827.46     15.74 o 
   1   3   7     1355.87     1352.85     24.75 o 
   2   3   7     3167.68     3258.53     44.17 o 
   3   3   7     1569.56     1643.09     25.78 o 
   4   3   7      423.72      393.26     10.71 o 
   5   3   7     3934.20     3750.29    127.98 o 
   6   3   7     1468.15     1481.89     30.73 o 
   7   3   7      214.90      226.39     11.77 o 
   8   3   7      667.65      667.76     20.60 o 
   9   3   7      138.38      146.00     13.96 o 
  10   3   7      176.93      201.82     16.27 o 
  11   3   7      456.31      416.49     22.79 o 
  12   3   7      762.86      769.94     32.84 o 
 -12   4   7      432.48      418.12     23.85 o 
 -11   4   7      809.56      781.72     45.15 o 
 -10   4   7       17.06       33.81      9.41 o 
  -9   4   7      790.84      767.05     28.24 o 
  -8   4   7      766.12      780.71     22.56 o 
  -7   4   7       26.93       29.36      6.84 o 
  -6   4   7     1439.64     1423.26     31.48 o 
  -5   4   7      843.62      819.18     17.15 o 
  -4   4   7     1681.07     1596.71     26.11 o 
  -3   4   7     2640.10     2579.25     37.06 o 
  -2   4   7     3020.16     3135.22     43.18 o 
  -1   4   7      313.28      292.35      9.02 o 
   0   4   7      404.87      388.03     10.36 o 
   1   4   7     2451.74     2558.18     36.21 o 
   2   4   7      781.43      753.28     18.52 o 
   3   4   7      347.70      341.49      9.87 o 
   4   4   7     5981.81     6097.75     77.25 o 
   5   4   7      347.97      369.91     13.29 o 
   6   4   7      941.28      941.42     23.06 o 
   7   4   7     2184.21     2244.58     42.44 o 
   8   4   7      396.22      394.33     20.32 o 
   9   4   7      669.97      656.80     50.78 o 
  10   4   7      234.77      233.38     17.39 o 
  11   4   7        0.89       -5.61      6.32 o 
  12   4   7      251.67      296.53     20.99 o 
 -12   5   7      167.05      152.63     24.89 o 
 -11   5   7      459.73      461.60     35.25 o 
 -10   5   7      693.80      692.44     37.54 o 
  -9   5   7       70.86       64.86     10.56 o 
  -8   5   7      560.05      549.89     21.70 o 
  -7   5   7     1272.29     1175.68     28.01 o 
  -6   5   7      363.47      370.45     14.54 o 
  -5   5   7     2608.74     2616.81     42.67 o 
  -4   5   7     2716.28     2717.28     39.50 o 
  -3   5   7     1084.73     1055.28     19.58 o 
  -2   5   7      745.55      733.45     15.17 o 
  -1   5   7      738.86      698.79     14.61 o 
   0   5   7     1470.62     1441.02     24.22 o 
   1   5   7      798.54      830.08     20.29 o 
   2   5   7      321.76      314.90      9.41 o 
   3   5   7      165.00      173.48      7.43 o 
   4   5   7     1191.11     1185.99     24.82 o 
   5   5   7     4528.17     4510.03     84.48 o 
   6   5   7     2610.77     2695.12     56.98 o 
   7   5   7      262.47      239.11     16.10 o 
   8   5   7      912.33      865.51     27.73 o 
   9   5   7      240.65      236.75     13.53 o 
  10   5   7       64.54       60.41      8.86 o 
  11   5   7     1147.41     1185.26     40.75 o 
  12   5   7      207.78      201.58     18.16 o 
 -12   6   7      707.29      669.64     44.71 o 
 -11   6   7      416.28      395.83     33.15 o 
 -10   6   7      449.37      451.18     22.88 o 
  -9   6   7      917.19      937.76     32.31 o 
  -8   6   7      336.68      326.34     18.58 o 
  -7   6   7      206.34      180.31     11.34 o 
  -6   6   7      979.19      889.86     23.55 o 
  -5   6   7     1120.70     1080.84     32.17 o 
  -4   6   7     1178.95     1130.46     24.14 o 
  -3   6   7      820.05      799.38     18.95 o 
  -2   6   7     2015.70     1952.43     34.43 o 
  -1   6   7      544.01      501.00     13.98 o 
   0   6   7     1439.75     1405.07     26.56 o 
   1   6   7     3223.13     3243.44     51.23 o 
   2   6   7      646.92      574.78     13.03 o 
   3   6   7     1207.79     1177.24     20.63 o 
   4   6   7      200.66      203.73     10.04 o 
   5   6   7      630.14      598.08     27.52 o 
   6   6   7      883.48      817.01     28.22 o 
   7   6   7     1166.87     1135.45     41.16 o 
   8   6   7      322.42      309.71     23.05 o 
   9   6   7      176.47      185.59     13.93 o 
  10   6   7     1002.29      969.69     28.04 o 
  11   6   7      293.09      293.40     23.69 o 
 -12   7   7        6.83       -9.95     12.68 o 
 -11   7   7     1121.46     1250.93     60.94 o 
 -10   7   7     1222.57     1228.58     39.29 o 
  -9   7   7       92.24       91.36     12.14 o 
  -8   7   7      439.32      409.13     20.76 o 
  -7   7   7      531.08      482.32     22.03 o 
  -6   7   7      338.10      319.65     11.57 o 
  -5   7   7      816.80      852.24     35.99 o 
  -4   7   7     2187.35     2191.28     39.06 o 
  -3   7   7      957.30      956.34     21.49 o 
  -2   7   7      624.04      564.43     23.97 o 
  -1   7   7     2578.22     2513.63     42.08 o 
   0   7   7     2298.36     2120.81     36.45 o 
   1   7   7     2195.56     2223.14     37.80 o 
   2   7   7     1518.87     1530.70     28.55 o 
   3   7   7      364.74      311.69     20.21 o 
   4   7   7      805.78      771.19     64.79 o 
   5   7   7     1636.03     1481.75     44.73 o 
   6   7   7      481.55      464.21     23.72 o 
   7   7   7      151.77      127.27     18.16 o 
   8   7   7      141.86      132.82     13.34 o 
   9   7   7      305.07      283.27     18.74 o 
  10   7   7      197.10      213.12     30.54 o 
  11   7   7      862.95      856.77     34.40 o 
 -11   8   7      234.81      250.25     28.96 o 
 -10   8   7      272.32      333.08     38.35 o 
  -9   8   7      560.51      558.16     25.04 o 
  -8   8   7      165.75      168.11     14.53 o 
  -7   8   7      172.49      164.30     20.31 o 
  -6   8   7     1356.43     1273.59     35.04 o 
  -5   8   7      610.75      592.06     17.52 o 
  -4   8   7      424.14      392.32     13.86 o 
  -3   8   7      664.26      654.98     17.54 o 
  -2   8   7     1826.86     1824.37     47.56 o 
  -1   8   7      943.11      870.79     19.95 o 
   0   8   7     3990.02     3999.84     61.85 o 
   1   8   7     4019.42     3883.43     77.74 o 
   2   8   7     1005.23      956.83     28.81 o 
   3   8   7     1306.27     1104.28     34.20 o 
   4   8   7     1809.42     1804.73     45.05 o 
   5   8   7     1466.98     1459.29     40.23 o 
   6   8   7     1229.43     1169.33     37.25 o 
   7   8   7      515.92      517.10     23.53 o 
   8   8   7      107.70       82.15     11.74 o 
   9   8   7      172.86      192.44     16.30 o 
  10   8   7      928.90      984.50     55.90 o 
  11   8   7      478.07      482.68     26.16 o 
 -11   9   7      643.26      649.36     44.07 o 
 -10   9   7      579.03      592.79     27.24 o 
  -9   9   7      132.05      145.40     14.70 o 
  -8   9   7      121.48       84.82     11.75 o 
  -7   9   7      350.27      351.84     27.64 o 
  -6   9   7      670.01      697.72     48.83 o 
  -5   9   7      520.32      488.73     20.33 o 
  -4   9   7     2502.51     2461.20     43.66 o 
  -3   9   7      594.47      575.72     16.55 o 
  -2   9   7      224.64      211.47     10.68 o 
  -1   9   7     2321.35     2215.34     38.64 o 
   0   9   7     2540.02     2441.58     54.40 o 
   1   9   7      520.19      491.69     45.02 o 
   2   9   7      534.37      461.69     34.81 o 
   3   9   7       59.20       71.10      9.88 o 
   4   9   7      127.15      111.05     19.87 o 
   5   9   7     3155.96     3156.66     70.12 o 
   6   9   7     1320.56     1287.71     38.60 o 
   7   9   7       30.45       41.54     11.53 o 
   8   9   7      285.39      302.77     19.22 o 
   9   9   7      422.11      436.93     27.35 o 
  10   9   7       27.07       40.86     10.50 o 
  11   9   7      613.09      617.38     33.91 o 
 -11  10   7      490.39      488.17     38.61 o 
 -10  10   7      196.81      197.01     22.89 o 
  -9  10   7      672.16      680.67     28.72 o 
  -8  10   7       35.34       40.85     15.99 o 
  -7  10   7      108.37       89.85     17.75 o 
  -6  10   7     1123.13      963.00     95.44 o 
  -5  10   7     1117.84     1083.88     32.41 o 
  -4  10   7       19.40       17.42      7.33 o 
  -3  10   7     2361.32     2373.19     42.24 o 
  -2  10   7     1163.65     1145.39     24.74 o 
  -1  10   7      483.45      442.88     27.79 o 
   0  10   7     1188.55     1149.04     47.05 o 
   1  10   7     1204.57     1146.79     47.68 o 
   2  10   7       12.89       19.17      7.73 o 
   3  10   7     1168.75     1127.41     33.65 o 
   4  10   7     2541.71     2383.38     71.50 o 
   5  10   7      226.50      200.05     15.25 o 
   6  10   7      261.50      255.46     19.67 o 
   7  10   7      548.62      560.61     30.23 o 
   8  10   7      120.98      112.96     13.50 o 
   9  10   7      226.96      219.17     32.71 o 
  10  10   7      731.61      669.28     30.33 o 
  11  10   7      297.88      315.57     22.65 o 
 -11  11   7      462.76      512.99     40.47 o 
 -10  11   7      939.28     1013.72     65.40 o 
  -9  11   7       34.14       31.82     10.25 o 
  -8  11   7      441.25      387.98     31.35 o 
  -7  11   7     1144.12     1079.77     34.38 o 
  -6  11   7      592.18      599.56     24.33 o 
  -5  11   7      820.75      735.89     26.60 o 
  -4  11   7     1060.27     1045.53     44.27 o 
  -3  11   7      170.34      181.57     13.58 o 
  -2  11   7      353.25      329.17     17.65 o 
  -1  11   7     1935.02     1859.51     46.19 o 
   0  11   7      883.27      891.67     70.04 o 
   1  11   7      842.13      817.51     28.02 o 
   2  11   7      280.89      290.32     17.42 o 
   3  11   7      320.55      329.67     18.57 o 
   4  11   7      211.80      182.35     14.76 o 
   5  11   7     2239.24     1977.63    107.26 o 
   6  11   7      567.36      552.76     24.85 o 
   7  11   7      568.02      559.47     25.88 o 
   8  11   7      647.66      590.41     27.06 o 
   9  11   7       68.61       72.85     12.52 o 
  10  11   7       28.85       32.47     15.11 o 
 -10  12   7       77.57       83.95     13.53 o 
  -9  12   7     1150.70     1203.27     67.65 o 
  -8  12   7      710.72      653.65     41.34 o 
  -7  12   7      450.01      429.67     22.06 o 
  -6  12   7     1431.80     1363.93     40.05 o 
  -5  12   7      343.26      319.63     18.40 o 
  -4  12   7      179.14      176.48     14.12 o 
  -3  12   7      302.83      295.98     17.52 o 
  -2  12   7      715.82      697.37     26.11 o 
  -1  12   7      301.95      277.85     17.10 o 
   0  12   7      757.39      721.76     38.03 o 
   1  12   7      628.46      599.98     24.42 o 
   2  12   7        5.46        2.20      7.14 o 
   3  12   7      595.74      573.95     24.28 o 
   4  12   7     2222.18     2330.56     57.21 o 
   5  12   7     1171.51     1120.38     36.27 o 
   6  12   7      612.83      576.40     25.96 o 
   7  12   7      952.31      957.98     34.80 o 
   8  12   7       50.53       58.86     14.77 o 
   9  12   7      423.89      442.09     45.10 o 
  10  12   7      642.80      679.66     48.63 o 
 -10  13   7      413.87      441.41     24.98 o 
  -9  13   7      236.22      212.67     26.57 o 
  -8  13   7      514.30      477.89     35.98 o 
  -7  13   7      536.88      565.82     25.58 o 
  -6  13   7      667.71      665.30     27.30 o 
  -5  13   7      660.24      645.15     26.99 o 
  -4  13   7      713.25      710.07     53.39 o 
  -3  13   7      123.43      118.98     12.61 o 
  -2  13   7      517.28      521.47     26.25 o 
  -1  13   7     1331.50     1333.91     38.58 o 
   0  13   7      490.23      448.95     21.10 o 
   1  13   7      270.91      243.20     29.72 o 
   2  13   7     1881.69     1805.07     47.64 o 
   3  13   7      928.74      902.80     31.66 o 
   4  13   7      372.01      347.00     20.04 o 
   5  13   7      986.06      991.89     50.53 o 
   6  13   7      868.84      786.24     34.23 o 
   7  13   7       39.44       32.77     12.87 o 
   8  13   7     1144.65     1173.22     53.39 o 
   9  13   7      521.87      545.94     27.72 o 
  -9  14   7      449.89      407.00     34.71 o 
  -8  14   7      263.51      233.19     27.50 o 
  -7  14   7      112.57      113.09     17.45 o 
  -6  14   7      921.58      915.65     38.10 o 
  -5  14   7      131.50      126.44     13.55 o 
  -4  14   7      159.95      168.65     14.89 o 
  -3  14   7      644.28      612.83     26.01 o 
  -2  14   7      871.99      800.09     47.34 o 
  -1  14   7      313.23      269.74     26.40 o 
   0  14   7     1554.66     1533.15     56.12 o 
   1  14   7     1543.85     1546.07     54.92 o 
   2  14   7      203.50      182.88     15.41 o 
   3  14   7     1037.92     1028.56     37.81 o 
   4  14   7     1006.90      952.37     33.45 o 
   5  14   7      307.30      292.69     19.29 o 
   6  14   7      678.97      617.40     27.75 o 
   7  14   7      752.77      785.64     64.55 o 
   8  14   7       82.83       88.18     13.76 o 
   9  14   7      194.27      203.23     18.55 o 
  -9  15   7       87.47      108.82     22.23 o 
  -8  15   7      292.53      290.28     29.98 o 
  -7  15   7      472.11      454.79     24.54 o 
  -6  15   7      285.29      288.53     19.70 o 
  -5  15   7      127.83      122.71     19.23 o 
  -4  15   7      635.48      584.58     26.19 o 
  -3  15   7     1124.22     1145.73     56.65 o 
  -2  15   7      917.25      844.21     79.74 o 
  -1  15   7     2534.08     2329.46     58.00 o 
   0  15   7        5.07        0.29      7.58 o 
   1  15   7      544.10      486.79     23.37 o 
   2  15   7     1596.73     1601.77     45.73 o 
   3  15   7      891.62      830.11     31.28 o 
   4  15   7      182.77      196.52     16.62 o 
   5  15   7      196.49      197.05     17.48 o 
   6  15   7      190.72      201.84     33.62 o 
   7  15   7       18.19       17.59      9.17 o 
   8  15   7      503.81      550.05     28.09 o 
  -8  16   7       79.77       47.88     16.92 o 
  -7  16   7      212.58      226.94     18.93 o 
  -6  16   7      188.87      182.99     17.16 o 
  -5  16   7      335.26      328.39     25.01 o 
  -4  16   7      436.11      411.00     42.37 o 
  -3  16   7      958.85      938.37     70.23 o 
  -2  16   7      939.92      932.67     33.65 o 
  -1  16   7      671.21      635.57     27.49 o 
   0  16   7      441.14      418.86     22.47 o 
   1  16   7      971.18      956.26     33.83 o 
   2  16   7       71.33       80.13     18.50 o 
   3  16   7      734.04      696.75     28.89 o 
   4  16   7      430.74      413.90     22.54 o 
   5  16   7       63.98       66.95     11.74 o 
   6  16   7       58.67       64.46     12.55 o 
   7  16   7      159.50      155.97     16.50 o 
   8  16   7      243.55      246.70     20.67 o 
  -8  17   7      579.39      633.67     30.40 o 
  -7  17   7      377.69      411.80     24.34 o 
  -6  17   7        1.29        2.11      8.57 o 
  -5  17   7       67.71       69.49     12.71 o 
  -4  17   7      538.93      559.06     38.52 o 
  -3  17   7      541.59      597.53     42.56 o 
  -2  17   7      259.76      249.46     34.20 o 
  -1  17   7      932.95      904.60     33.77 o 
   0  17   7      160.35      155.54     15.56 o 
   1  17   7      108.75      115.77     14.38 o 
   2  17   7      821.08      798.78     32.05 o 
   3  17   7      777.71      779.72     49.27 o 
   4  17   7      186.45      196.92     19.40 o 
   5  17   7      150.20      121.43     14.99 o 
   6  17   7       52.86       70.67     13.10 o 
   7  17   7       59.03       78.79     28.16 o 
  -7  18   7      324.01      324.16     22.39 o 
  -6  18   7      490.80      458.81     25.70 o 
  -5  18   7      175.89      198.10     19.16 o 
  -4  18   7        2.01       -2.95      9.46 o 
  -3  18   7      448.77      472.99     25.28 o 
  -2  18   7      441.88      442.55     24.13 o 
  -1  18   7      407.57      400.65     23.20 o 
   0  18   7      187.63      178.53     16.50 o 
   1  18   7      416.65      386.46     23.06 o 
   2  18   7      428.88      426.20     33.81 o 
   3  18   7      417.92      430.07     39.66 o 
   4  18   7      782.65      799.31     32.98 o 
   5  18   7       37.57       39.89     10.89 o 
   6  18   7      484.35      516.50     27.36 o 
  -6  19   7        1.26       -0.32      9.10 o 
  -5  19   7      216.03      220.84     19.43 o 
  -4  19   7      303.97      277.13     20.83 o 
  -3  19   7      202.36      180.87     17.80 o 
  -2  19   7      454.97      461.67     33.91 o 
  -1  19   7      222.69      211.87     18.53 o 
   0  19   7       64.83       65.91     12.88 o 
   1  19   7       12.42        7.73      9.72 o 
   2  19   7      323.69      279.41     19.85 o 
   3  19   7     1175.76     1192.75     41.39 o 
   4  19   7        0.47        7.12      8.61 o 
   5  19   7      169.75      192.67     28.98 o 
  -5  20   7      146.45      152.49     17.62 o 
  -4  20   7      147.10      152.59     22.01 o 
  -3  20   7      178.20      180.71     23.79 o 
  -2  20   7      281.21      277.41     20.79 o 
  -1  20   7      119.87      131.09     16.30 o 
   0  20   7      185.00      205.79     18.71 o 
   1  20   7      569.24      602.55     29.31 o 
   2  20   7      147.98      138.97     13.11 o 
   3  20   7      310.29      347.71     22.49 o 
   4  20   7      296.74      297.26     43.95 o 
  -3  21   7      178.49      204.52     19.16 o 
  -2  21   7      189.53      204.18     23.79 o 
  -1  21   7      422.77      492.94     30.50 o 
   0  21   7      211.44      242.25     20.51 o 
   1  21   7       63.09       87.35     14.35 o 
   2  21   7      525.32      523.04     27.93 o 
   3  21   7      423.67      392.15     19.92 o 
   0 -21   8       69.19       96.12     15.09 o 
  -4 -20   8      102.82      115.99     22.72 o 
  -3 -20   8      100.15      131.34     16.68 o 
  -2 -20   8      194.86      204.40     22.26 o 
  -1 -20   8      221.00      226.83     21.16 o 
   0 -20   8       82.11       95.49     14.39 o 
   1 -20   8       43.30       39.60     16.48 o 
   2 -20   8      426.44      506.94     26.36 o 
   3 -20   8      225.08      236.45     15.45 o 
  -5 -19   8       44.62       29.41     11.04 o 
  -4 -19   8      307.90      335.80     22.65 o 
  -3 -19   8      288.13      311.42     24.74 o 
  -2 -19   8      317.57      363.77     22.96 o 
  -1 -19   8       83.38       88.31     13.74 o 
   0 -19   8      203.60      195.64     43.15 o 
   1 -19   8       56.31       50.77      9.36 o 
   2 -19   8       66.69       78.25     11.11 o 
   3 -19   8      431.73      477.94     20.37 o 
   4 -19   8      709.36      788.29     26.51 o 
  -6 -18   8       24.29       37.77     11.46 o 
  -5 -18   8      483.12      495.76     26.59 o 
  -4 -18   8      296.76      324.24     22.03 o 
  -3 -18   8       69.06       83.99     13.54 o 
  -2 -18   8      503.84      519.95     26.58 o 
  -1 -18   8      498.18      519.77     39.30 o 
   0 -18   8      190.28      223.69     14.28 o 
   1 -18   8       95.53       91.85     11.88 o 
   2 -18   8      284.13      296.48     13.77 o 
   3 -18   8      336.77      331.95     17.18 o 
   4 -18   8      636.72      708.57     24.77 o 
   5 -18   8      847.79      950.14     29.32 o 
   6 -18   8      201.69      212.99     18.48 o 
  -7 -17   8      197.68      209.42     19.06 o 
  -6 -17   8      274.14      287.58     20.92 o 
  -5 -17   8      123.69      137.43     32.79 o 
  -4 -17   8      220.77      212.40     18.38 o 
  -3 -17   8      522.98      529.48     20.90 o 
  -2 -17   8     1182.38     1171.12     31.35 o 
  -1 -17   8      129.36      138.31     16.33 o 
   0 -17   8     1023.43     1007.39     28.37 o 
   1 -17   8       52.22       59.49      9.17 o 
   2 -17   8       45.63       52.51      7.38 o 
   3 -17   8      534.62      560.39     21.46 o 
   4 -17   8     1136.29     1125.93     30.99 o 
   5 -17   8      211.33      219.08     14.66 o 
   6 -17   8      133.31      138.12     15.51 o 
  -8 -16   8      355.61      362.77     27.57 o 
  -7 -16   8      249.07      268.58     20.36 o 
  -6 -16   8        2.37       -8.43      8.43 o 
  -5 -16   8      131.67      137.70     15.97 o 
  -4 -16   8      413.91      393.30     18.17 o 
  -3 -16   8      802.10      874.23     26.31 o 
  -2 -16   8      279.42      266.16     14.87 o 
  -1 -16   8     1767.55     1782.65     39.67 o 
   0 -16   8        8.58       11.57      6.18 o 
   1 -16   8      534.11      529.61     16.72 o 
   2 -16   8      412.54      416.88     15.04 o 
   3 -16   8      191.08      212.86     11.44 o 
   4 -16   8      794.94      808.43     25.32 o 
   5 -16   8      513.93      580.38     21.77 o 
   6 -16   8      171.38      166.66     16.27 o 
   7 -16   8       81.96       86.81     25.89 o 
  -8 -15   8       78.62       86.93     13.91 o 
  -7 -15   8      214.13      240.46     18.93 o 
  -6 -15   8      256.26      267.96     15.38 o 
  -5 -15   8      355.17      351.45     17.00 o 
  -4 -15   8       72.33       80.35      9.93 o 
  -3 -15   8      917.66      979.91     29.48 o 
  -2 -15   8     1816.77     1780.17     39.27 o 
  -1 -15   8      257.92      256.57     14.37 o 
   0 -15   8      990.38      965.89     34.56 o 
   1 -15   8      578.33      579.33     16.98 o 
   2 -15   8      381.22      346.85     13.42 o 
   3 -15   8      811.50      842.84     21.15 o 
   4 -15   8      716.93      717.23     30.42 o 
   5 -15   8       20.42       17.66      6.99 o 
   6 -15   8       89.39       85.93     12.84 o 
   7 -15   8      214.06      208.60     18.31 o 
   8 -15   8      192.75      197.78     19.50 o 
  -9 -14   8       96.81      111.21     20.18 o 
  -8 -14   8      171.98      199.27     24.08 o 
  -7 -14   8      607.06      644.60     22.93 o 
  -6 -14   8       17.21       17.97      8.38 o 
  -5 -14   8      539.08      551.02     24.35 o 
  -4 -14   8      338.40      357.27     16.79 o 
  -3 -14   8      232.02      242.99     14.11 o 
  -2 -14   8      763.63      766.04     23.30 o 
  -1 -14   8     1173.59     1152.25     29.13 o 
   0 -14   8      164.81      182.20     11.75 o 
   1 -14   8        0.72        1.51      4.30 o 
   2 -14   8      567.51      562.39     16.43 o 
   3 -14   8      988.79      971.53     22.50 o 
   4 -14   8      429.59      440.78     17.75 o 
   5 -14   8     1014.85     1033.32     36.01 o 
   6 -14   8      177.82      187.76     16.20 o 
   7 -14   8      179.43      193.97     17.05 o 
   8 -14   8      682.52      685.06     30.80 o 
  -9 -13   8      414.97      389.01     32.13 o 
  -8 -13   8      312.87      318.58     20.40 o 
  -7 -13   8      246.23      279.72     15.79 o 
  -6 -13   8     1268.25     1308.09     36.79 o 
  -5 -13   8      214.29      226.10     17.00 o 
  -4 -13   8      536.42      503.22     18.90 o 
  -3 -13   8     1319.77     1286.98     31.26 o 
  -2 -13   8      136.98      122.24     18.71 o 
  -1 -13   8      257.18      256.17     13.55 o 
   0 -13   8      182.29      205.56     15.40 o 
   1 -13   8      589.31      611.28     16.66 o 
   2 -13   8      258.77      268.81     12.63 o 
   3 -13   8      660.76      633.78     17.26 o 
   4 -13   8      721.95      701.36     28.91 o 
   5 -13   8      231.40      227.56     13.51 o 
   6 -13   8      649.28      638.53     27.46 o 
   7 -13   8      330.31      330.38     28.76 o 
   8 -13   8        6.63       14.63      8.66 o 
   9 -13   8      451.81      459.78     25.63 o 
 -10 -12   8      397.90      470.38     24.85 o 
  -9 -12   8        0.56        8.58      7.23 o 
  -8 -12   8     1067.98     1106.84     29.22 o 
  -7 -12   8     1100.62     1110.36     29.94 o 
  -6 -12   8       20.26       18.42      6.94 o 
  -5 -12   8     1478.76     1378.24     32.91 o 
  -4 -12   8      582.53      547.23     20.02 o 
  -3 -12   8       11.16       11.23      6.17 o 
  -2 -12   8      290.10      275.31     13.84 o 
  -1 -12   8      425.10      397.64     16.04 o 
   0 -12   8      148.71      135.82      8.24 o 
   1 -12   8      157.22      135.06      8.17 o 
   2 -12   8     1164.73     1166.82     23.89 o 
   3 -12   8      712.17      729.08     18.25 o 
   4 -12   8      232.75      237.87     14.04 o 
   5 -12   8     1249.86     1313.38     31.54 o 
   6 -12   8      445.49      447.03     28.03 o 
   7 -12   8      101.08      113.18     13.58 o 
   8 -12   8      618.11      589.71     36.74 o 
   9 -12   8      179.26      188.26     17.44 o 
 -10 -11   8      162.61      162.68     30.35 o 
  -9 -11   8      918.54      930.31     27.11 o 
  -8 -11   8      106.88      101.54     10.32 o 
  -7 -11   8      320.03      345.62     19.24 o 
  -6 -11   8     1578.22     1607.35     36.79 o 
  -5 -11   8      698.31      696.95     21.95 o 
  -4 -11   8      235.22      233.59     13.12 o 
  -3 -11   8     1756.47     1802.71     37.75 o 
  -2 -11   8     1110.83     1127.35     27.49 o 
  -1 -11   8      440.54      399.21     15.65 o 
   0 -11   8      705.26      692.59     19.87 o 
   1 -11   8     1381.71     1366.52     28.71 o 
   2 -11   8      246.94      218.90     14.57 o 
   3 -11   8      690.96      651.02     16.88 o 
   4 -11   8     1428.87     1378.74     31.42 o 
   5 -11   8      300.81      306.63     14.28 o 
   6 -11   8      978.36     1013.31     34.32 o 
   7 -11   8      743.29      729.14     29.45 o 
   8 -11   8      287.39      285.35     25.50 o 
   9 -11   8      664.78      671.74     30.06 o 
  10 -11   8      409.92      428.01     24.42 o 
 -10 -10   8      808.71      822.03     31.87 o 
  -9 -10   8      105.58      120.39     11.25 o 
  -8 -10   8      496.76      517.44     19.05 o 
  -7 -10   8      191.48      197.54     12.06 o 
  -6 -10   8      118.36      113.57     12.28 o 
  -5 -10   8      602.73      598.31     16.67 o 
  -4 -10   8     2113.52     2111.98     49.51 o 
  -3 -10   8      696.53      722.40     21.31 o 
  -2 -10   8      342.73      330.36     14.34 o 
  -1 -10   8     2030.96     2043.18     39.83 o 
   0 -10   8      225.49      226.32      9.67 o 
   1 -10   8      813.93      768.48     17.79 o 
   2 -10   8     2517.60     2533.98     41.03 o 
   3 -10   8      541.45      535.49     20.41 o 
   4 -10   8       53.39       58.58      7.51 o 
   5 -10   8      535.45      555.54     18.72 o 
   6 -10   8     1667.08     1697.13     50.95 o 
   7 -10   8      528.09      549.94     25.30 o 
   8 -10   8      683.01      660.67     54.00 o 
   9 -10   8      362.62      363.63     46.80 o 
  10 -10   8       65.03       66.22     12.41 o 
 -11  -9   8      222.94      227.43     18.60 o 
 -10  -9   8      166.49      165.26     15.78 o 
  -9  -9   8      550.06      521.41     26.48 o 
  -8  -9   8      193.41      203.58     12.51 o 
  -7  -9   8       46.31       35.21      7.63 o 
  -6  -9   8      794.41      783.94     27.90 o 
  -5  -9   8      540.31      537.69     22.56 o 
  -4  -9   8      690.16      668.44     20.41 o 
  -3  -9   8     2174.70     2187.73     42.08 o 
  -2  -9   8      741.63      755.26     21.10 o 
  -1  -9   8      604.74      572.35     22.08 o 
   0  -9   8     1319.19     1349.53     27.01 o 
   1  -9   8     1384.74     1317.67     24.33 o 
   2  -9   8       93.69      100.60      6.97 o 
   3  -9   8      219.73      203.65      9.45 o 
   4  -9   8      640.70      631.23     19.04 o 
   5  -9   8      256.96      267.94     16.64 o 
   6  -9   8      237.51      249.12     19.48 o 
   7  -9   8      625.39      647.54     33.32 o 
   8  -9   8      138.73      122.37     23.40 o 
   9  -9   8      164.24      168.55     16.03 o 
  10  -9   8      574.38      560.51     31.96 o 
 -11  -8   8      179.19      184.04     17.08 o 
 -10  -8   8       89.48       91.92     19.31 o 
  -9  -8   8      152.60      169.83     12.15 o 
  -8  -8   8      433.67      410.80     16.83 o 
  -7  -8   8      186.17      174.03     11.12 o 
  -6  -8   8      531.81      554.06     22.97 o 
  -5  -8   8      319.69      324.76     17.65 o 
  -4  -8   8     1298.39     1318.78     36.44 o 
  -3  -8   8       12.27        6.84      5.33 o 
  -2  -8   8      481.07      474.28     16.23 o 
  -1  -8   8     1824.95     1818.55     29.59 o 
   0  -8   8      310.17      283.10     10.23 o 
   1  -8   8     1665.38     1637.58     27.86 o 
   2  -8   8     3843.74     3848.85     62.41 o 
   3  -8   8       13.56        8.23      7.90 o 
   4  -8   8      249.34      257.98     12.20 o 
   5  -8   8      524.21      526.14     22.43 o 
   6  -8   8     1135.41     1116.32     42.68 o 
   7  -8   8      250.82      260.82     27.38 o 
   8  -8   8      403.18      437.50     30.35 o 
   9  -8   8      583.33      597.62     27.49 o 
  10  -8   8       50.69       39.22     10.45 o 
  11  -8   8      463.06      475.13     31.32 o 
 -11  -7   8       62.79       64.63     12.46 o 
 -10  -7   8      143.14      147.22     14.76 o 
  -9  -7   8      531.68      525.35     19.32 o 
  -8  -7   8       70.40       61.97      8.35 o 
  -7  -7   8       17.77       31.23      8.77 o 
  -6  -7   8     2129.15     2096.42     50.48 o 
  -5  -7   8     1087.91     1069.36     32.06 o 
  -4  -7   8      104.43      114.21     20.14 o 
  -3  -7   8     1261.68     1232.66     33.75 o 
  -2  -7   8     1103.64      894.05     91.37 o 
  -1  -7   8       33.85       30.18      4.83 o 
   0  -7   8     2270.44     2241.82     50.15 o 
   1  -7   8     5178.94     4978.63     76.34 o 
   2  -7   8      874.51      761.32     23.59 o 
   3  -7   8     1391.60     1395.68     29.33 o 
   4  -7   8      171.09      163.19      9.91 o 
   5  -7   8      219.33      211.90     18.75 o 
   6  -7   8     1142.34     1082.71     34.15 o 
   7  -7   8      431.31      376.22     25.57 o 
   8  -7   8      658.10      697.02     28.61 o 
   9  -7   8      487.43      488.28     24.56 o 
  10  -7   8      932.49      962.52     36.13 o 
  11  -7   8      298.37      295.19     20.71 o 
 -11  -6   8      338.88      327.83     24.06 o 
 -10  -6   8      349.77      370.09     16.81 o 
  -9  -6   8      228.03      240.33     13.70 o 
  -8  -6   8     1663.93     1649.54     44.13 o 
  -7  -6   8      492.40      478.69     21.48 o 
  -6  -6   8      722.31      706.48     31.35 o 
  -5  -6   8     1062.49     1042.35     52.51 o 
  -4  -6   8     1319.51     1187.30     33.16 o 
  -3  -6   8      541.94      448.22     19.06 o 
  -2  -6   8     2389.76     2350.00     51.92 o 
  -1  -6   8     2555.80     2467.24     41.74 o 
   0  -6   8      536.51      558.15     25.55 o 
   1  -6   8     1439.30     1334.65     27.21 o 
   2  -6   8     4614.00     4604.96     71.42 o 
   3  -6   8      270.04      274.06     11.82 o 
   4  -6   8      154.76      143.08      8.96 o 
   5  -6   8     1063.77     1129.07     33.60 o 
   6  -6   8      127.62      129.05     12.13 o 
   7  -6   8      546.25      580.56     24.75 o 
   8  -6   8      660.45      704.15     63.55 o 
   9  -6   8      855.39      834.19     31.67 o 
  10  -6   8       42.98       82.02     12.55 o 
  11  -6   8      924.36      970.20     36.88 o 
 -12  -5   8      411.44      425.48     24.52 o 
 -11  -5   8       92.31       91.86     13.31 o 
 -10  -5   8      253.59      237.00     19.38 o 
  -9  -5   8      693.08      665.08     26.37 o 
  -8  -5   8       91.05       83.76     11.26 o 
  -7  -5   8      695.83      677.46     25.15 o 
  -6  -5   8     2316.53     2235.32     52.00 o 
  -5  -5   8     1093.38     1074.27     31.49 o 
  -4  -5   8      477.83      451.95     27.40 o 
  -3  -5   8     2076.84     1961.74     45.50 o 
  -2  -5   8     2024.27     1904.74     45.34 o 
  -1  -5   8      844.57      905.13     35.25 o 
   0  -5   8     1073.79     1021.07     21.98 o 
   1  -5   8     2801.72     2800.11     48.47 o 
   2  -5   8      281.43      270.88     11.18 o 
   3  -5   8       30.89       35.60      5.46 o 
   4  -5   8      254.21      225.37     10.91 o 
   5  -5   8       73.15       58.03      9.08 o 
   6  -5   8      833.40      805.81     27.94 o 
   7  -5   8     1462.71     1479.79     41.92 o 
   8  -5   8      734.60      724.63     40.64 o 
   9  -5   8      543.63      525.46     24.85 o 
  10  -5   8      524.98      512.25     26.60 o 
  11  -5   8       64.29       66.30     16.58 o 
 -12  -4   8       35.37       35.83     15.11 o 
 -11  -4   8       59.34       64.31     11.98 o 
 -10  -4   8      313.65      316.65     15.38 o 
  -9  -4   8       40.81       54.67      9.94 o 
  -8  -4   8     1646.34     1557.64     99.78 o 
  -7  -4   8     1358.17     1341.70     37.49 o 
  -6  -4   8      265.99      233.13     15.38 o 
  -5  -4   8      633.37      599.40     52.17 o 
  -4  -4   8     1145.97      987.26     28.97 o 
  -3  -4   8     1302.79     1267.04     33.24 o 
  -2  -4   8      420.81      385.16     37.91 o 
  -1  -4   8     1657.97     1585.39     29.20 o 
   0  -4   8      195.28      166.87      9.34 o 
   1  -4   8     1412.29     1339.67     36.67 o 
   2  -4   8     2661.58     2704.15     45.53 o 
   3  -4   8     1829.70     1781.18     28.23 o 
   4  -4   8      489.34      426.28     14.86 o 
   5  -4   8     1294.19     1281.02     34.44 o 
   6  -4   8     2321.22     2342.68     43.81 o 
   7  -4   8     1014.27     1001.22     25.94 o 
   8  -4   8     1812.39     1842.66     39.36 o 
   9  -4   8      238.43      239.24     13.76 o 
  10  -4   8      311.96      322.22     24.35 o 
  11  -4   8      325.22      340.30     18.42 o 
 -12  -3   8      195.74      213.79     25.11 o 
 -11  -3   8      116.21      122.90     11.59 o 
 -10  -3   8       35.83       31.86      7.62 o 
  -9  -3   8      979.74      992.02     26.44 o 
  -8  -3   8      686.61      676.63     30.27 o 
  -7  -3   8      895.67      862.44     22.74 o 
  -6  -3   8     1871.17     1843.19     35.73 o 
  -5  -3   8     1212.39     1205.70     31.44 o 
  -4  -3   8      196.37      208.76     10.14 o 
  -3  -3   8      841.92      854.34     19.68 o 
  -2  -3   8      809.06      842.41     19.05 o 
  -1  -3   8     1376.87     1368.64     26.44 o 
   0  -3   8     1722.48     1721.48     26.23 o 
   1  -3   8     2327.06     2312.95     63.42 o 
   2  -3   8      572.82      566.42     12.99 o 
   3  -3   8      145.36      150.03      7.39 o 
   4  -3   8     4571.66     4774.10     63.24 o 
   5  -3   8       73.06       68.67      7.09 o 
   6  -3   8     1771.72     1679.18     34.62 o 
   7  -3   8     1775.58     1739.66     36.43 o 
   8  -3   8      361.04      353.83     15.68 o 
   9  -3   8      861.95      894.26     25.83 o 
  10  -3   8      647.31      664.64     22.91 o 
  11  -3   8      136.22      137.31     13.21 o 
 -12  -2   8        4.37        1.41      8.05 o 
 -11  -2   8      170.78      155.96     12.38 o 
 -10  -2   8      249.94      237.37     13.70 o 
  -9  -2   8      438.01      435.80     17.22 o 
  -8  -2   8     1647.68     1623.58     34.77 o 
  -7  -2   8     1758.85     1727.15     35.23 o 
  -6  -2   8      342.28      326.02     13.34 o 
  -5  -2   8      133.33      119.29      9.05 o 
  -4  -2   8      679.72      681.28     18.01 o 
  -3  -2   8      537.38      471.26     15.46 o 
  -2  -2   8      703.14      690.81     13.72 o 
  -1  -2   8     1296.89     1340.72     21.78 o 
   0  -2   8      209.03      187.03     10.03 o 
   1  -2   8     2168.72     2186.73     56.89 o 
   2  -2   8     3902.38     4036.75     67.64 o 
   3  -2   8     3117.42     3092.75     43.32 o 
   4  -2   8      364.02      358.70     10.68 o 
   5  -2   8     1049.57      990.47     53.29 o 
   6  -2   8      662.84      640.34     19.11 o 
   7  -2   8      126.93      130.39      9.82 o 
   8  -2   8     1248.08     1268.61     30.67 o 
   9  -2   8      877.31      817.36     24.65 o 
  10  -2   8      186.02      198.17     13.24 o 
  11  -2   8      462.98      456.88     19.90 o 
 -12  -1   8      444.86      461.81     32.71 o 
 -11  -1   8       98.22       86.17     12.71 o 
 -10  -1   8      397.90      397.22     17.17 o 
  -9  -1   8      472.97      447.44     25.96 o 
  -8  -1   8     1055.52      977.21     25.45 o 
  -7  -1   8      906.14      853.69     22.85 o 
  -6  -1   8     1573.41     1594.39     39.72 o 
  -5  -1   8     1333.40     1241.30     54.46 o 
  -4  -1   8      857.65      848.33     30.69 o 
  -3  -1   8     2095.66     2117.50     37.40 o 
  -2  -1   8     1320.02     1289.62     21.22 o 
  -1  -1   8      207.51      202.55      7.54 o 
   0  -1   8     3362.87     3456.98     46.48 o 
   1  -1   8     1404.76     1396.45     22.94 o 
   2  -1   8      118.57      114.91      6.16 o 
   3  -1   8     1504.25     1497.59     24.73 o 
   4  -1   8      294.27      296.94      9.83 o 
   5  -1   8       14.67       15.67      5.09 o 
   6  -1   8      673.90      644.77     19.14 o 
   7  -1   8      894.18      891.08     23.83 o 
   8  -1   8      762.45      735.78     22.33 o 
   9  -1   8      970.95      967.74     26.95 o 
  10  -1   8     1040.64     1042.65     29.26 o 
  11  -1   8      200.06      200.59     14.02 o 
 -12   0   8      403.51      417.01     23.60 o 
 -11   0   8      242.97      216.42     25.01 o 
 -10   0   8       12.95       19.00      6.97 o 
  -9   0   8       78.76       66.80      8.71 o 
  -8   0   8      870.04      851.07     24.47 o 
  -7   0   8     1637.01     1538.88     32.95 o 
  -6   0   8      348.38      337.21     14.33 o 
  -5   0   8      536.55      523.31     23.55 o 
  -4   0   8      518.84      505.66     15.46 o 
  -3   0   8     2615.70     2599.83     43.98 o 
  -2   0   8     1318.48     1334.21     21.93 o 
  -1   0   8     3282.19     3405.59     45.97 o 
   0   0   8       80.73       74.67      5.10 o 
   1   0   8     3187.54     3181.05     43.72 o 
   2   0   8     1391.62     1360.19     22.91 o 
   3   0   8      817.73      798.11     16.31 o 
   4   0   8      107.13       94.32      6.00 o 
   5   0   8      740.13      714.26     19.25 o 
   6   0   8      125.08      109.12      8.72 o 
   7   0   8        6.60       10.99      5.54 o 
   8   0   8      551.76      499.33     18.11 o 
   9   0   8     1598.26     1589.03     50.54 o 
  10   0   8      121.00      128.58     13.23 o 
  11   0   8      912.09      900.28     27.82 o 
 -12   1   8      452.99      437.71     27.23 o 
 -11   1   8       98.64      103.41     19.60 o 
 -10   1   8      414.40      426.28     24.02 o 
  -9   1   8      481.69      470.36     18.10 o 
  -8   1   8     1017.15     1015.93     26.32 o 
  -7   1   8      955.13      941.98     24.51 o 
  -6   1   8     1633.63     1589.75     32.79 o 
  -5   1   8     1367.97     1266.42     57.51 o 
  -4   1   8      846.90      776.58     19.67 o 
  -3   1   8     2070.06     2087.17     31.22 o 
  -2   1   8     1337.89     1302.62     21.88 o 
  -1   1   8      229.59      207.86      8.06 o 
   0   1   8     3420.14     3511.98     47.49 o 
   1   1   8     1422.94     1420.71     23.46 o 
   2   1   8      116.82      113.23      6.31 o 
   3   1   8     1463.76     1456.31     24.32 o 
   4   1   8      218.55      223.37     10.68 o 
   5   1   8       14.56       16.84      5.33 o 
   6   1   8      680.12      613.11     21.23 o 
   7   1   8      824.80      846.45     32.70 o 
   8   1   8      737.82      719.46     46.52 o 
   9   1   8      932.95      951.40     26.66 o 
  10   1   8     1046.20     1048.36     29.23 o 
  11   1   8      214.86      233.51     18.51 o 
 -12   2   8        4.22        2.59     10.46 o 
 -11   2   8      203.50      176.88     23.69 o 
 -10   2   8      232.95      236.56     14.32 o 
  -9   2   8      444.01      450.12     17.80 o 
  -8   2   8     1661.04     1611.74     35.36 o 
  -7   2   8     1720.73     1689.54     35.31 o 
  -6   2   8      333.03      290.68     13.36 o 
  -5   2   8      120.92      113.34     11.21 o 
  -4   2   8      716.16      671.37     18.27 o 
  -3   2   8      576.44      497.18     12.13 o 
  -2   2   8      707.94      681.10     14.53 o 
  -1   2   8     1284.86     1299.78     21.96 o 
   0   2   8      229.34      224.30      8.42 o 
   1   2   8     2162.78     2184.48     32.53 o 
   2   2   8     3910.49     4062.38     54.25 o 
   3   2   8     3009.31     2963.61     41.96 o 
   4   2   8      338.83      355.09     13.19 o 
   5   2   8      966.18      958.23     23.10 o 
   6   2   8      633.33      589.44     18.17 o 
   7   2   8      131.38      124.70      9.69 o 
   8   2   8     1210.38     1212.31     29.61 o 
   9   2   8      864.44      840.78     24.77 o 
  10   2   8      183.28      177.63     15.94 o 
  11   2   8      466.62      486.39     25.29 o 
 -12   3   8      207.01      213.06     17.98 o 
 -11   3   8      120.84      123.49     21.01 o 
 -10   3   8       47.15       37.13      9.86 o 
  -9   3   8      958.20      893.04     28.70 o 
  -8   3   8      690.64      688.31     21.69 o 
  -7   3   8      868.03      875.16     33.33 o 
  -6   3   8     1814.62     1817.79     36.35 o 
  -5   3   8     1283.83     1232.70     73.12 o 
  -4   3   8      178.15      157.42     10.47 o 
  -3   3   8      922.12      939.48     21.02 o 
  -2   3   8      832.22      833.95     26.62 o 
  -1   3   8     1378.28     1333.45     22.61 o 
   0   3   8     1812.26     1784.61     27.94 o 
   1   3   8     2486.06     2435.90     65.39 o 
   2   3   8      592.22      571.44     15.05 o 
   3   3   8      154.22      162.96      7.73 o 
   4   3   8     4531.51     4622.27     71.81 o 
   5   3   8       67.41       57.79      6.82 o 
   6   3   8     1790.88     1711.77     34.93 o 
   7   3   8     1823.43     1754.57     36.50 o 
   8   3   8      345.27      347.63     15.34 o 
   9   3   8      877.63      871.69     32.18 o 
  10   3   8      693.66      654.21     68.65 o 
  11   3   8      143.95      147.87     15.75 o 
 -12   4   8       33.49       45.24     17.02 o 
 -11   4   8       47.49       24.38     14.53 o 
 -10   4   8      335.64      367.52     41.05 o 
  -9   4   8       45.84       51.39      8.59 o 
  -8   4   8     1652.07     1580.56     35.11 o 
  -7   4   8     1305.73     1302.12     30.19 o 
  -6   4   8      261.19      257.84     12.77 o 
  -5   4   8      660.86      589.44     24.62 o 
  -4   4   8     1185.43     1106.80     37.83 o 
  -3   4   8     1268.12     1265.01     22.45 o 
  -2   4   8      403.93      389.95     14.95 o 
  -1   4   8     1541.10     1501.64     24.90 o 
   0   4   8      220.38      205.12      8.79 o 
   1   4   8     1358.39     1299.82     22.49 o 
   2   4   8     2537.42     2564.79     37.27 o 
   3   4   8     1787.90     1726.80     27.83 o 
   4   4   8      452.15      409.22     14.15 o 
   5   4   8     1306.96     1266.34     27.64 o 
   6   4   8     2343.62     2338.90     43.61 o 
   7   4   8      997.04      978.21     37.32 o 
   8   4   8     1797.44     1856.13     49.68 o 
   9   4   8      219.42      207.61     16.37 o 
  10   4   8      301.59      326.96     49.63 o 
  11   4   8      348.06      372.10     22.58 o 
 -12   5   8      417.52      434.50     36.52 o 
 -11   5   8       92.36       96.92     20.18 o 
 -10   5   8      238.20      236.21     17.78 o 
  -9   5   8      663.89      680.96     51.85 o 
  -8   5   8      106.29       89.82      9.66 o 
  -7   5   8      717.56      722.18     21.67 o 
  -6   5   8     2376.39     2360.19     44.36 o 
  -5   5   8     1136.72     1066.45     48.61 o 
  -4   5   8      481.76      463.86     12.98 o 
  -3   5   8     1979.92     1884.89     30.23 o 
  -2   5   8     1938.81     1834.98     29.30 o 
  -1   5   8      829.61      847.60     19.49 o 
   0   5   8     1146.27     1099.47     20.19 o 
   1   5   8     2888.94     2911.66     41.48 o 
   2   5   8      286.56      283.26      9.64 o 
   3   5   8       26.87       28.65      4.51 o 
   4   5   8      322.36      288.56     12.82 o 
   5   5   8       63.24       61.85      6.93 o 
   6   5   8      769.88      712.00     26.62 o 
   7   5   8     1491.15     1463.34     41.95 o 
   8   5   8      726.52      683.81     27.70 o 
   9   5   8      564.63      585.59     26.48 o 
  10   5   8      526.31      541.34     26.25 o 
  11   5   8       71.44       68.32     12.35 o 
 -11   6   8      324.35      290.33     29.84 o 
 -10   6   8      366.93      358.44     21.18 o 
  -9   6   8      232.82      258.82     17.89 o 
  -8   6   8     1699.51     1618.93     36.33 o 
  -7   6   8      460.12      451.96     17.27 o 
  -6   6   8      709.57      684.22     25.51 o 
  -5   6   8     1064.67      919.59     79.15 o 
  -4   6   8     1419.28     1287.68     26.98 o 
  -3   6   8      524.85      542.15     13.87 o 
  -2   6   8     2292.48     2294.44     35.07 o 
  -1   6   8     2424.40     2360.53     35.58 o 
   0   6   8      564.07      578.05     13.84 o 
   1   6   8     1429.68     1335.94     23.21 o 
   2   6   8     4684.35     4760.21     62.90 o 
   3   6   8      286.44      273.35      9.64 o 
   4   6   8      139.78      135.10     11.87 o 
   5   6   8     1003.99      996.58     59.97 o 
   6   6   8      110.45       99.74     11.72 o 
   7   6   8      560.28      573.63     28.33 o 
   8   6   8      653.26      639.47     36.76 o 
   9   6   8      822.63      837.56     32.25 o 
  10   6   8       41.69       71.80     12.04 o 
  11   6   8      921.11      956.10     37.19 o 
 -11   7   8       67.05       92.54     21.06 o 
 -10   7   8      148.19      145.79     15.10 o 
  -9   7   8      580.05      580.55     26.08 o 
  -8   7   8       59.24       66.11     11.01 o 
  -7   7   8       22.48       19.22      6.63 o 
  -6   7   8     2130.48     2088.50     41.41 o 
  -5   7   8     1109.71     1019.72     37.32 o 
  -4   7   8       99.87      101.83      7.11 o 
  -3   7   8     1318.49     1225.82     25.96 o 
  -2   7   8     1075.77     1048.91     20.51 o 
  -1   7   8       39.15       25.57      4.55 o 
   0   7   8     2304.93     2287.49     34.83 o 
   1   7   8     5256.80     5243.77     68.67 o 
   2   7   8      860.93      808.77     36.32 o 
   3   7   8     1382.83     1394.84     35.23 o 
   4   7   8      171.21      179.25     19.04 o 
   5   7   8      209.82      194.04     14.51 o 
   6   7   8     1151.51     1101.29     34.93 o 
   7   7   8      410.86      397.58     20.96 o 
   8   7   8      637.32      682.53     28.44 o 
   9   7   8      503.78      508.11     25.22 o 
  10   7   8      957.45      925.14     35.56 o 
  11   7   8      316.07      288.21     21.10 o 
 -11   8   8      186.01      182.24     32.28 o 
 -10   8   8       96.24       95.31     13.72 o 
  -9   8   8      160.43      190.88     23.72 o 
  -8   8   8      422.52      395.11     21.35 o 
  -7   8   8      214.58      192.53     15.31 o 
  -6   8   8      515.71      531.09     25.81 o 
  -5   8   8      349.92      315.90     12.69 o 
  -4   8   8     1341.96     1275.48     27.63 o 
  -3   8   8       16.88       11.48      5.04 o 
  -2   8   8      498.78      526.54     16.64 o 
  -1   8   8     1808.33     1774.65     37.74 o 
   0   8   8      278.68      237.64     18.28 o 
   1   8   8     1648.99     1626.55     41.31 o 
   2   8   8     3779.97     3718.37    104.36 o 
   3   8   8        7.67        3.17      4.56 o 
   4   8   8      226.37      234.42     15.97 o 
   5   8   8      545.15      558.16     24.11 o 
   6   8   8     1144.11     1040.52     34.18 o 
   7   8   8      258.85      287.55     26.06 o 
   8   8   8      396.77      412.74     22.13 o 
   9   8   8      599.00      593.47     68.04 o 
  10   8   8       48.25       38.79     10.60 o 
  11   8   8      456.99      410.30     24.71 o 
 -11   9   8      213.12      226.06     19.12 o 
 -10   9   8      170.23      155.90     16.18 o 
  -9   9   8      555.91      535.11     25.69 o 
  -8   9   8      179.87      189.78     16.17 o
[truncated: 170,352 more chars]
